# Supplementary material for: Distinct microbial and metabolic shifts characterize acute coronary syndrome and recovery
Source: Imeta. 2025 Sep 19;4(5):e70079. doi: 10.1002/imt2.70079 (PMC12528003; doi:10.1002/imt2.70079)
Supplement: Supplementary file 2 — Table S1: Baseline characteristics of included participants. Table S2: List of the functional bacteria. Table S3: Gut bacterial species progressively increased/decreased in CAD patients. Table S4: Identified pathways of metagenomic data by HUMAnN3 analysis. Table S5: Statistics of differential pathways between groups from metagenomic data. Table S6: Significantly different polar metabolites identified by metabolomics. Table S7: Significantly different lipids identified by metabolomics. Table S8: ACS‐specific species identified by metagenomics. Table S9: ACS‐specific metagenomic pathways identified by HUMAnN3 analysis. Table S10: ACS‐specific metabolites identified by metabolomics. Table S11: Baseline characteristics of primary sCAD and recovery sCAD patients. Table S12: Results of targeted metabolomics. Table S13: Summary of mediation analysis linking gut microbes, microbial pathways, plasma metabolites, and ACS. [file IMT2-4-e70079-s002.xlsx]

## Sheet: S1
Table S1 Baseline characteristics of included participants.
	NCA (N = 175)	Primary sCAD (N = 161)	ACS (N = 212)
	(N = 175)	(n = 161)	(n = 212)
Demographic data
Age, years #	50.00 (45.00, 56.00)	56.00 (51.00, 64.00) ***	58.00 (50.00, 66.00) ***
Female %	61 (34.90)	42 (26.10)	43 (20.30) *
Medical history
Stable angina pectoris %	0 (0.00)	103 (64.00) *	52 (24.50) *, ^
Myocardial infarction %	0 (0.00)	0 (0.00)	32 (15.10) *
Stroke %	2 (1.10)	6 (3.70)	26 (12.30) *
Atrial fibrillation %	6 (3.40)	3 (1.90)	2 (0.90)
Risk factors
Hypertension %	72 (41.40)	104 (64.60) *	134 (63.20) *
Diabetes %	24 (13.70)	53 (32.90) *	71 (33.50) *
Hyperlipidemia %	64 (36.80)	111 (68.90) *	144 (67.90) *
BMI, kg/m2 #	25.81 (23.76, 27.77)	26.53 (23.99, 28.20)	25.71 (23.74, 27.72)
Waistline, cm #	92.00 (86.00, 98.00)	95.00 (90.00, 100.00) *	94.00 (88.00, 100.00) *
Drinking history %	81 (46.30)	71 (44.10)	113 (53.30)
Smoking history %	77 (44.00)	59 (36.60)	62 (29.20) *
Family history %	43 (24.60)	42 (26.10)	57 (26.90)
Medication
Statins %	32 (18.30)	115 (71.40) *	75 (35.40) *, ^
Anti-hypertensive drugs %	62 (35.40)	119 (73.90) *	117 (55.20) *, ^
Anti-platelet drugs %	44 (25.10)	128 (80.00) *	81 (38.20) *, ^
Anti-diabetic drugs %	18 (10.30)	45 (28.00) *	55 (25.90) *
Laboratory data
TG, mmol/L #	1.51 (1.05, 2.19)	1.49 (1.08, 2.35)	1.48 (0.99, 2.02)
TC, mmol/L #	4.73 (4.03, 5.26)	4.11 (3.39, 4.90) ***	4.18 (3.58, 4.86) ***
HDL-C, mmol/L #	1.18 (0.97, 1.42)	1.10 (0.92, 1.31) *	1.06 (0.94, 1.27) *
LDL-C, mmol/L #	2.86 (2.42, 3.48)	2.35 (1.81, 2.94) ***	2.50 (2.00, 3.13) ***, ^
ApoA, g/L #	1.53 (1.37, 1.72)	1.39 (1.26, 1.58) ***, ^^^	1.22 (1.12, 1.40) ***, ^^^
ApoB, g/L #	0.81 (0.70, 0.96)	0.77 (0.63, 0.94) **	0.77 (0.64, 0.92) *
Lp(a), mg/L #	108.05 (51.60, 224.13)	130.44 (51.30, 318.00)	159.45 (70.00, 366.00) *
LDH, IU/L #	171.00 (152.75, 197.50)	173.00 (157.00, 196.00)	236.00 (172.00, 465.00) ***, ^^^
hs-CRP, mg/L #	1.25 (0.65, 2.69)	1.38 (0.60, 2.30)	4.53 (2.09, 10.42) ***, ^^^
Scr, μmol/L #	77.55 (68.65, 87.51)	82.40 (74.20, 93.97) ***	81.00 (68.80, 92.00) ^
FBG, mmol/L #	5.41 (5.03, 5.86)	5.84 (5.11, 7.12) ***	7.83 (6.06, 10.08) ***, ^^^
NT-proBNP, pg/mL #	28.95 (15.78, 55.98)	46.20 (22.40, 84.70) **	203.00 (62.50, 734.30) ***, ^^^
HbA1c, % #	5.60 (5.40, 5.90)	6.10 (5.70, 6.80) ***	6.20 (5.60, 7.40) ***
K+, mmol/L #	4.08 (3.92, 4.25)	4.19 (3.97, 4.38)	4.00 (3.66, 4.31) **, ^^^
# median (quartile); % n (%); Compared with group NCA, *p < 0.05, **p < 0.01, ***p < 0.001; Compared with group Primary sCAD, ^p < 0.05, ^^p < 0.01, ^^^p < 0.001. BMI = body mass index; TG = triglycerides; TC = total cholesterol; HDL-C = high-density lipoprotein cholesterol; LDL-C = low-density lipoprotein cholesterol; ApoA = Apolipoprotein A; ApoB = Apolipoprotein B; Lp(a) = Lipoprotein a; LDH =…

## Sheet: S2
Table S2 List of the functional bacteria.
Pro-inflammation Species	Reference
Bacteroides fragilis	Riegler M, et al. "Bacteroides fragilis toxin 2 damages human colonic mucosa in vitro." Gut. 1999 Apr;44(4):504-10. PMID: 10075957.
Bacteroides thetaiotaomicron	Hrncir T, Stepankova R, Kozakova H, et al. "Human gut microbes are susceptible to antimicrobial food additives in vitro." Folia Microbiol (Praha). 2019 Jan;64(1):1-7. PMID: 30656592.
Porphyromonas gingivalis	Nakajima M, Arimatsu K, Kato T, et al. "Oral administration of Porphyromonas gingivalis induces dysbiosis of gut microbiota and impaired barrier function leading to dissemination of enterobacteria to the liver." PLoS One. 2015 Jul 29;10(7):e0134234. PMID: 26218067.
Staphylococcus aureus	Majumdar D, Rao JG, Kapur K, et al. "Recurrent methicillin-resistant Staphylococcus aureus septicaemia and pacemaker-lead-associated endocarditis following diagnostic gastroscopy." Gut. 2010 Feb;59(2):277-8; author reply 278. PMID: 20176648.
Klebsiella pneumoniae	Kim D, Zeng MY, Núñez G. "The interplay between host immune cells and gut microbiota in chronic inflammatory diseases." Experimental & Molecular Medicine. 2017 May 26;49(5):e339. PMID: 28546562.
Enterococcus faecalis
Streptococcus anginosus	Håkansson Å, Molin G. "Gut microbiota and inflammation." Nutrients. 2011 Jun;3(6):637-82. PMID: 22254115.
Peptostreptococcus anaerobius
Sutterella wadsworthensis
Fusobacterium nucleatum	Swidsinski A, Dörffel Y, Loening-Baucke V, et al. "Acute appendicitis is characterised by local invasion with Fusobacterium nucleatum/necrophorum." Gut. 2011 Apr;60(1):34-40. PMID: 19926616.
Fusobacterium varium	Serena C, Keiran N, Madeira A, et al. "Microbial Signature in Adipose Tissue of Crohn's Disease Patients." Journal of Clinical Medicine. 2020 Aug 4;9(8):2448. PMID: 32751800.
Bilophila wadsworthia	Schneeberger M, Everard A, Gómez-Valadés AG, et al. "Akkermansia muciniphila inversely correlates with the onset of inflammation, altered adipose tissue metabolism and metabolic disorders during obesity in mice." Scientific Reports. 2015 Nov 13;5:16643. PMID: 26563823.
Desulfovibrio desulfuricans	Rogiers O, Frising UC, Kucharíková S, et al. "Candidalysin crucially contributes to Nlrp3 inflammasome activation by Candida albicans hyphae." mBio. 2019 Jan 8;10(1):e02221-18. PMID: 30622184.
Campylobacter jejuni	Negretti NM, Ye Y, Malavasi LM, et al. "A porcine ligated loop model reveals new insight into the host immune response against Campylobacter jejuni." Gut Microbes. 2020 Nov 9;12(1):1-25. PMID: 32887530.
Escherichia coli	Yoshii K, Hosomi K, Shimoyama A, et al. "Chemically Synthesized Alcaligenes Lipid A Shows a Potent and Safe Nasal Vaccine Adjuvant Activity for the Induction of Streptococcus pneumoniae-Specific IgA and Th17 Mediated Protective Immunity." Microorganisms. 2020 Jul 23;8(8):1102. PMID: 32718009.
Pseudomonas aeruginosa	Chuang C-H, Wang Y-H, Chang H-J, et al. "Shanghai fever: a distinct Pseudomonas aeruginosa enteric disease." Gut. 2014 May;63(5):736-743. PMID: 23943780.
Candida albicans	Srivastava A, Gupta J, Kumar S, Kumar A. "Gut biofilm forming bacteria in inflammatory bowel disease." Microbial Pathogenesis. 2017 Nov;112:5-14. PMID: 28942174.
Neuro-Producing Species	Reference
Bifidobacterium adolescentis	Yunes RA, Poluektova EU, Dyachkova MS, et al. "GABA production and structure of gadB/gadC genes in Lactobacillus and Bifidobacterium strains from human microbiota." Anaerobe. 2016 Dec;42:197-204. PMID: 27794467.
Bifidobacterium angulatum
Bifidobacterium dentium
Lactobacillus delbrueckii	Liu T, Huang Z. "Evidence-Based Analysis of Neurotransmitter Modulation by Gut Microbiota." In: Health Information Science. Springer, 2019:238-249. DOI: 10.1007/978-3-030-32962-4_22.
Fusobacterium varium
Bacteroides fragilis
Bacteroides uniformis
Acinetobacter baumannii
Bacillus subtilis	Strandwitz P. "Neurotransmitter modulation by the gut microbiota." Brain Res. 2018 Aug 15;1693(Pt B):128-133. PMID: 29903615.
Staphylococcus aureus
Streptococcus thermophilus
Hafnia alvei
Klebsiella pneumoniae
Citrobacter freundii
Morganella morganii
Serratia marcescens
Lactococcus lactis	Kohl HM. "Evaluating the Effects of Intestinal Bacteria’s Production of GABA Neurotransmitter on an Animal Model of Multiple Sclerosis." 2020 Symposium Oral Presentations. Eastern Washington University.
Escherichia coli	Yano JM, Yu K, Donaldson GP, et al. "Indigenous bacteria from the gut microbiota regulate host serotonin biosynthesis." Cell. 2015 Apr 9;161(2):264-76. PMID: 25860609.
Oral species	Reference
Abiotrophia defectiva	According to the expanded Human Oral Microbiome Database (http://www.homd.org/)
Actinomyces graevenitzii
Actinomyces johnsonii
Actinomyces massiliensis
Actinomyces naeslundii
Actinomyces oris
Actinomyces timonensis
Aggregatibacter aphrophilus
Aggregatibacter segnis
Alloprevotella tannerae
Alloscardovia omnicolens
Anaeroglobus geminatus
Campylobacter concisus
Campylobacter curvus
Campylobacter showae
Capnocytophaga gingivalis
Corynebacterium durum
Dialister invisus
Eggerthia catenaformis
Gemella haemolysans
Gemella morbillorum
Gemella sanguinis
Granulicatella adiacens
Haemophilus haemolyticus
Haemophilus parahaemolyticus
Haemophilus parainfluenzae
Haemophilus paraphrohaemolyticus
Haemophilus pittmaniae
Haemophilus sputorum
Jonquetella anthropi
Lactobacillus crispatus
Lactobacillus gasseri
Lactococcus lactis
Lautropia mirabilis
Leptotrichia wadei
Megasphaera micronuciformis
Neisseria elongata
Neisseria sicca
Neisseria subflava
Olsenella profusa
Olsenella uli
Oribacterium sinus
Parvimonas micra
Peptostreptococcus anaerobius
Peptostreptococcus stomatis
Porphyromonas endodontalis
Porphyromonas gingivalis
Prevotella bivia
Prevotella buccae
Prevotella denticola
Prevotella intermedia
Prevotella oralis
Prevotella oris
Pseudoramibacter alactolyticus
Pyramidobacter piscolens
Rothia aeria
Rothia mucilaginosa
Scardovia wiggsiae
Selenomonas flueggei
Selenomonas noxia
Shuttleworthia satelles
Solobacterium moorei
Staphylococcus epidermidis
Streptococcus anginosus
Streptococcus australis
Streptococcus constellatus
Streptococcus gordonii
Streptococcus intermedius
Streptococcus mutans
Streptococcus peroris
Streptococcus salivarius
Streptococcus sanguinis
Streptococcus sobrinus
Streptococcus vestibularis
Veillonella atypica
Veillonella dispar
Veillonella parvula
mucin-degrading species	Reference
Abiotrophia defectiva	Glover JS, Ticer TD, Engevik MA, et al. "Characterizing the mucin-degrading capacity of the human gut microbiota." Sci Rep. 2022 May 19;12(1):8411. PMID: 35589783.
Actinomyces johnsonii
Actinomyces naeslundii
Actinomyces oris
Alistipes dispar
Alistipes finegoldii
Alistipes indistinctus
Alistipes onderdonkii
Alistipes shahii
Amedibacterium intestinale
Anaerostipes caccae
Anaerostipes hadrus
Bacillus cereus
Bacillus subtilis
Bacteroides caccae
Bacteroides cellulosilyticus
Bacteroides clarus
Bacteroides eggerthii
Bacteroides fragilis
Bacteroides intestinalis
Bacteroides ovatus
Bacteroides stercoris
Bacteroides thetaiotaomicron
Bacteroides uniformis
Bacteroides xylanisolvens
Bifidobacterium adolescentis
Bifidobacterium angulatum
Bifidobacterium animalis
Bifidobacterium bifidum
Bifidobacterium breve
Bifidobacterium dentium
Bifidobacterium longum
Bifidobacterium pseudocatenulatum
Bifidobacterium pseudolongum
Blautia hansenii
Blautia obeum
Blautia producta
Butyricimonas faecalis
Butyricimonas virosa
Catenibacterium mitsuokai
Clostridium butyricum
Clostridium hylemonae
Clostridium scindens
Collinsella aerofaciens
Coprococcus comes
Eggerthella lenta
Enterobacter asburiae
Enterobacter cloacae
Enterobacter hormaechei
Enterocloster clostridioformis
Enterococcus avium
Enterococcus casseliflavus
Enterococcus durans
Enterococcus faecalis
Enterococcus faecium
Enterococcus gallinarum
Enterococcus hirae
Erysipelatoclostridium ramosum
Escherichia coli
Eubacterium rectale
Eubacterium siraeum
Faecalibacillus intestinalis
Faecalibacterium prausnitzii
Fusicatenibacter saccharivorans
Hafnia alvei
Intestinimonas butyriciproducens
Lacticaseibacillus paracasei
Lacticaseibacillus rhamnosus
Lactiplantibacillus pentosus
Lactiplantibacillus plantarum
Lactobacillus acidophilus
Lactobacillus delbrueckii
Lactobacillus gasseri
Lactobacillus johnsonii
Lactococcus lactis
Latilactobacillus curvatus
Latilactobacillus sakei
Lentilactobacillus buchneri
Leuconostoc citreum
Leuconostoc lactis
Leuconostoc mesenteroides
Leuconostoc pseudomesenteroides
Levilactobacillus brevis
Ligilactobacillus animalis
Ligilactobacillus salivarius
Limosilactobacillus fermentum
Limosilactobacillus oris
Limosilactobacillus reuteri
Monoglobus pectinilyticus
Morganella morganii
Odoribacter splanchnicus
Parabacteroides distasonis
Parabacteroides merdae
Parascardovia denticolens
Parolsenella catena
Pediococcus acidilactici
Pediococcus pentosaceus
Peptacetobacter hiranonis
Phocaeicola coprophilus
Phocaeicola dorei
Phocaeicola vulgatus
Phytobacter diazotrophicus
Prevotella copri clade A
Prevotella copri clade B
Prevotella copri clade C
Prevotella copri clade G
Prevotella intermedia
Raoultella ornithinolytica
Raoultella terrigena
Romboutsia hominis
Roseburia hominis
Roseburia intestinalis
Roseburia inulinivorans
Ruminococcus bicirculans
Ruminococcus bromii
Ruminococcus champanellensis
Ruminococcus gnavus
Ruminococcus torques
Scardovia inopinata
Schleiferilactobacillus harbinensis
Serratia marcescens
Staphylococcus aureus
Staphylococcus epidermidis
Streptococcus anginosus
Streptococcus australis
Streptococcus constellatus
Streptococcus equinus
Streptococcus gallolyticus
Streptococcus gordonii
Streptococcus intermedius
Streptococcus mitis
Streptococcus parasanguinis
Streptococcus pasteurianus
Streptococcus sanguinis
Streptococcus thermophilus
Tyzzerella nexilis

## Sheet: S3
Table S3 Gut bacterial species progressively increased/decreased in CAD patients.
	Average abundance			primary sCAD vs. NCA		ACS vs. primary sCAD		ACS vs. NCA
Up-regulated species	NCA	primary sCAD	ACS	FC	q value	FC	q value	FC	q value
Alistipes onderdonkii	0.840456	1.19055	2.22284	1.41655	0.540541	1.86707	0.389566	2.6448	0.0102423
Bifidobacterium bifidum	0.0201839	0.045744	0.134954	2.26636	0.540541	2.9502	0.0385451	6.68621	0.000452603
Bifidobacterium dentium	0.00253943	0.00842733	0.0172462	3.31859	0.446714	2.04646	0.282083	6.79136	0.00286073
Bifidobacterium longum	0.388118	0.587631	1.86605	1.51405	0.888308	3.17555	0.000108493	4.80796	4.79685e-05
Candidatus Nanosynsacchari sp TM7 ANC 38 39 G1 1	0.0002528	0.00030472	0.00128377	1.20538	0.696965	4.21295	0.075616	5.07822	0.0102423
Candidatus Pararuminococcus gallinarum	7.88571e-05	0.000643851	0.00119632	8.16478	0.115913	1.85807	0.740066	15.1707	0.025399
Christensenellaceae bacterium NSJ 63	0.000754457	0.00180298	0.00307788	2.38977	0.188079	1.7071	0.571711	4.07959	0.00829498
Clostridium symbiosum	0.0059352	0.0326891	0.0396907	5.50767	0.186619	1.21419	0.571711	6.68733	0.00481849
Eisenbergiella tayi	0.00188171	0.00304211	0.00598217	1.61667	0.540541	1.96645	0.571711	3.17911	0.0535126
Enterocloster asparagiformis	0.00354846	0.00682727	0.0159937	1.92401	0.314281	2.34262	0.43137	4.50723	0.00238488
Enterocloster bolteae	0.0624402	0.0976835	0.235727	1.56443	0.540541	2.41317	0.394782	3.77524	0.015476
Erysipelatoclostridium ramosum	0.0048572	0.00753627	0.0458657	1.55157	0.721884	6.08599	0.256278	9.44283	0.0634702
GGB3005 SGB3996	0.000164286	0.00136174	0.00237632	8.28885	0.237609	1.74506	0.571711	14.4646	0.00829498
GGB33586 SGB53517	0.00255834	0.00775602	0.0113833	3.03166	0.0260719	1.46768	0.571711	4.4495	0.290014
GGB9345 SGB14311	0.0097152	0.0351951	0.0393039	3.62268	0.00717561	1.11674	0.381657	4.04561	0.274806
GGB9534 SGB14937	0.0111709	0.0288353	0.0443838	2.5813	0.0370666	1.53922	0.830241	3.97318	0.042375
GGB9537 SGB14940	0.000372686	0.00152435	0.00694651	4.09017	0.452082	4.55704	0.578235	18.6391	0.0631318
Holdemania massiliensis	0.00210846	0.00537795	0.00731684	2.55066	0.540541	1.36053	0.573997	3.47023	0.0889719
Ligilactobacillus salivarius	0.0951368	0.116277	0.373596	1.2222	0.642647	3.213	0.14451	3.92694	0.015476
Limosilactobacillus fermentum	0.00320194	0.023928	0.0269296	7.47297	0.632628	1.12544	0.202019	8.41039	0.0268923
Limosilactobacillus mucosae	0.0448651	0.0620996	0.209956	1.38414	0.308437	3.38096	0.145034	4.67972	0.000257441
Mediterraneibacter glycyrrhizinilyticus	0.0308085	0.0324688	0.0828154	1.05389	0.209887	2.55061	0.0385451	2.68807	0.546816
Mogibacterium diversum	0.000334971	0.000793665	0.00204212	2.36935	0.837295	2.57303	0.00212578	6.09641	0.00238488
Phocaeicola dorei	0.69902	1.10451	1.61376	1.58008	0.598455	1.46107	0.466831	2.30861	0.137376
Rothia mucilaginosa	0.00172897	0.00290876	0.00562722	1.68236	0.540541	1.93458	0.393042	3.25466	0.01506
Streptococcus cristatus	0.000190171	0.000208199	0.000658255	1.0948	0.790288	3.16166	0.248907	3.46138	0.091869
Streptococcus oralis	0.000817086	0.00106901	0.00335061	1.30832	0.540541	3.13433	0.0497509	4.10069	0.00168739
Streptococcus vestibularis	0.00559771	0.00592478	0.11265	1.05843	0.881705	19.0134	0.000575927	20.1243	0.000523523
	Average abundance			primary sCAD vs. NCA		ACS vs. primary sCAD		ACS vs. NCA
Down-regulated species	NCA	primary sCAD	ACS	FC	q value	FC	q value	FC	q value
Clostridiaceae bacterium NSJ 31	0.00228217	0.0020072	0.00131283	0.879515	0.0432602	0.654059	0.545314	0.575255	0.434547
Clostridium SGB6179	0.0388059	0.0324396	0.00959991	0.835945	0.936694	0.295931	0.0576132	0.247382	0.0214787
Clostridium sp 1001270H 150608 G6	0.480106	0.423813	0.279167	0.882748	0.540541	0.658704	0.0871227	0.58147	0.541627
Clostridium sp NSJ 42	0.0149679	0.01197	0.0037433	0.799712	0.590841	0.312724	0.331552	0.250089	0.0344911
Desulfovibrio SGB5076	0.10574	0.060323	0.0339623	0.570484	0.739072	0.563007	0.0871227	0.321186	0.0114072
Desulfovibrio SGB5077	0.233166	0.10525	0.0224642	0.451392	0.540541	0.213438	0.172319	0.0963441	0.00731158
Eubacterium ventriosum	0.252062	0.165354	0.149601	0.656005	0.390234	0.90473	0.428908	0.593508	0.00502004
GGB3612 SGB4882	0.0898448	0.018915	0.017378	0.21053	0.372567	0.918739	0.618364	0.193422	0.042375
GGB51269 SGB5061	0.0165422	0.0139399	0.00407618	0.842688	0.540541	0.29241	0.571711	0.246411	0.0631318
GGB58714 SGB5072	0.017183	0.00322391	0.000943962	0.187623	0.362914	0.2928	0.571711	0.0549359	0.0112547
GGB9527 SGB14927	0.0354955	0.0321014	0.0136094	0.904379	0.540541	0.423952	0.0270236	0.383413	0.41797
Lachnospira eligens	0.64427	0.418417	0.298419	0.649443	0.854516	0.713209	0.172319	0.463189	0.0733597
Lachnospiraceae bacterium AM48 27BH	0.0852606	0.0676192	0.0429837	0.793089	0.540541	0.635673	0.467812	0.504145	0.018186
Roseburia sp BX1005	0.0053576	0.00347348	0.000617123	0.648327	0.540541	0.177667	0.054456	0.115186	0.28625
Ruminococcus sp NSJ 13	0.00746337	0.00495335	0.00282679	0.663689	0.416109	0.570682	0.571711	0.378755	0.015476
q < 0.1

## Sheet:  S4
Table S4 Identified pathways of metagenomic data by HUMAnN3 analysis.
Pathway Number	Pathway Name
PWY.1	UNMAPPED
PWY.2	UNINTEGRATED
PWY.3	12DICHLORETHDEG-PWY: 1,2-dichloroethane degradation
PWY.4	1CMET2-PWY: folate transformations III (E. coli)
PWY.5	3-HYDROXYPHENYLACETATE-DEGRADATION-PWY: 4-hydroxyphenylacetate degradation
PWY.6	4-HYDROXYMANDELATE-DEGRADATION-PWY: 4-hydroxymandelate degradation
PWY.7	AEROBACTINSYN-PWY: aerobactin biosynthesis
PWY.8	ALL-CHORISMATE-PWY: superpathway of chorismate metabolism
PWY.9	ALLANTOINDEG-PWY: superpathway of allantoin degradation in yeast
PWY.10	ANAEROFRUCAT-PWY: homolactic fermentation
PWY.11	ANAGLYCOLYSIS-PWY: glycolysis III (from glucose)
PWY.12	ARG+POLYAMINE-SYN: superpathway of arginine and polyamine biosynthesis
PWY.13	ARGDEG-PWY: superpathway of L-arginine, putrescine, and 4-aminobutanoate degradation
PWY.14	ARGININE-SYN4-PWY: L-ornithine biosynthesis II
PWY.15	ARGSYN-PWY: L-arginine biosynthesis I (via L-ornithine)
PWY.16	ARGSYNBSUB-PWY: L-arginine biosynthesis II (acetyl cycle)
PWY.17	ARO-PWY: chorismate biosynthesis I
PWY.18	ASPASN-PWY: superpathway of L-aspartate and L-asparagine biosynthesis
PWY.19	AST-PWY: L-arginine degradation II (AST pathway)
PWY.20	BIOTIN-BIOSYNTHESIS-PWY: biotin biosynthesis I
PWY.21	BRANCHED-CHAIN-AA-SYN-PWY: superpathway of branched chain amino acid biosynthesis
PWY.22	CALVIN-PWY: Calvin-Benson-Bassham cycle
PWY.23	CARNMET-PWY: L-carnitine degradation I
PWY.24	CATECHOL-ORTHO-CLEAVAGE-PWY: catechol degradation to &beta;-ketoadipate
PWY.25	CENTFERM-PWY: pyruvate fermentation to butanoate
PWY.26	CHLOROPHYLL-SYN: 3,8-divinyl-chlorophyllide a biosynthesis I (aerobic, light-dependent)
PWY.27	CITRULBIO-PWY: L-citrulline biosynthesis
PWY.28	COA-PWY-1: superpathway of coenzyme A biosynthesis III (mammals)
PWY.29	COA-PWY: coenzyme A biosynthesis I (prokaryotic)
PWY.30	COBALSYN-PWY: superpathway of adenosylcobalamin salvage from cobinamide I
PWY.31	COLANSYN-PWY: colanic acid building blocks biosynthesis
PWY.32	COMPLETE-ARO-PWY: superpathway of aromatic amino acid biosynthesis
PWY.33	CRNFORCAT-PWY: creatinine degradation I
PWY.34	DAPLYSINESYN-PWY: L-lysine biosynthesis I
PWY.35	DARABCATK12-PWY: D-arabinose degradation I
PWY.36	DENITRIFICATION-PWY: nitrate reduction I (denitrification)
PWY.37	DENOVOPURINE2-PWY: superpathway of purine nucleotides de novo biosynthesis II
PWY.38	DHGLUCONATE-PYR-CAT-PWY: glucose degradation (oxidative)
PWY.39	DTDPRHAMSYN-PWY: dTDP-&beta;-L-rhamnose biosynthesis
PWY.40	ECASYN-PWY: enterobacterial common antigen biosynthesis
PWY.41	ERGOSTEROL-SYN-PWY: superpathway of ergosterol biosynthesis I
PWY.42	FAO-PWY: fatty acid &beta;-oxidation I (generic)
PWY.43	FASYN-ELONG-PWY: fatty acid elongation -- saturated
PWY.44	FASYN-INITIAL-PWY: superpathway of fatty acid biosynthesis initiation (E. coli)
PWY.45	FERMENTATION-PWY: mixed acid fermentation
PWY.46	FOLSYN-PWY: superpathway of tetrahydrofolate biosynthesis and salvage
PWY.47	FUC-RHAMCAT-PWY: superpathway of fucose and rhamnose degradation
PWY.48	FUCCAT-PWY: fucose degradation
PWY.49	GALACT-GLUCUROCAT-PWY: superpathway of hexuronide and hexuronate degradation
PWY.50	GALACTARDEG-PWY: D-galactarate degradation I
PWY.51	GALACTITOLCAT-PWY: galactitol degradation
PWY.52	GALACTUROCAT-PWY: D-galacturonate degradation I
PWY.53	GLCMANNANAUT-PWY: superpathway of N-acetylglucosamine, N-acetylmannosamine and N-acetylneuraminate degradation
PWY.54	GLUCARDEG-PWY: D-glucarate degradation I
PWY.55	GLUCARGALACTSUPER-PWY: superpathway of D-glucarate and D-galactarate degradation
PWY.56	GLUCONEO-PWY: gluconeogenesis I
PWY.57	GLUCOSE1PMETAB-PWY: glucose and glucose-1-phosphate degradation
PWY.58	GLUCUROCAT-PWY: superpathway of &beta;-D-glucuronosides degradation
PWY.59	GLUDEG-I-PWY: GABA shunt
PWY.60	GLUTORN-PWY: L-ornithine biosynthesis I
PWY.61	GLYCOCAT-PWY: glycogen degradation I
PWY.62	GLYCOGENSYNTH-PWY: glycogen biosynthesis I (from ADP-D-Glucose)
PWY.63	GLYCOL-GLYOXDEG-PWY: superpathway of glycol metabolism and degradation
PWY.64	GLYCOLYSIS-E-D: superpathway of glycolysis and the Entner-Doudoroff pathway
PWY.65	GLYCOLYSIS-TCA-GLYOX-BYPASS: superpathway of glycolysis, pyruvate dehydrogenase, TCA, and glyoxylate bypass
PWY.66	GLYCOLYSIS: glycolysis I (from glucose 6-phosphate)
PWY.67	GLYOXYLATE-BYPASS: glyoxylate cycle
PWY.68	GOLPDLCAT-PWY: superpathway of glycerol degradation to 1,3-propanediol
PWY.69	HCAMHPDEG-PWY: 3-phenylpropanoate and 3-(3-hydroxyphenyl)propanoate degradation to 2-hydroxypentadienoate
PWY.70	HEME-BIOSYNTHESIS-II-1: heme b biosynthesis V (aerobic)
PWY.71	HEME-BIOSYNTHESIS-II: heme b biosynthesis I (aerobic)
PWY.72	HEMESYN2-PWY: heme b biosynthesis II (oxygen-independent)
PWY.73	HEXITOLDEGSUPER-PWY: superpathway of hexitol degradation (bacteria)
PWY.74	HISDEG-PWY: L-histidine degradation I
PWY.75	HISTSYN-PWY: L-histidine biosynthesis
PWY.76	HOMOSER-METSYN-PWY: L-methionine biosynthesis I
PWY.77	HSERMETANA-PWY: L-methionine biosynthesis III
PWY.78	ILEUSYN-PWY: L-isoleucine biosynthesis I (from threonine)
PWY.79	KDO-NAGLIPASYN-PWY: superpathway of (Kdo)2-lipid A biosynthesis
PWY.80	KETOGLUCONMET-PWY: ketogluconate metabolism
PWY.81	LACTOSECAT-PWY: lactose and galactose degradation I
PWY.82	LEU-DEG2-PWY: L-leucine degradation I
PWY.83	LIPA-CORESYN-PWY: lipid A-core biosynthesis (E. coli K-12)
PWY.84	LIPASYN-PWY: phospholipases
PWY.85	LPSSYN-PWY: superpathway of lipopolysaccharide biosynthesis
PWY.86	MANNOSYL-CHITO-DOLICHOL-BIOSYNTHESIS: protein N-glycosylation initial phase (eukaryotic)
PWY.87	MET-SAM-PWY: superpathway of S-adenosyl-L-methionine biosynthesis
PWY.88	METH-ACETATE-PWY: methanogenesis from acetate
PWY.89	METHANOGENESIS-PWY: methanogenesis from H2 and CO2
PWY.90	METHGLYUT-PWY: superpathway of methylglyoxal degradation
PWY.91	METSYN-PWY: superpathway of L-homoserine and L-methionine biosynthesis
PWY.92	NAD-BIOSYNTHESIS-II: NAD salvage pathway III (to nicotinamide riboside)
PWY.93	NADSYN-PWY: NAD de novo biosynthesis II (from tryptophan)
PWY.94	NAGLIPASYN-PWY: lipid IVA biosynthesis (E. coli)
PWY.95	NONMEVIPP-PWY: methylerythritol phosphate pathway I
PWY.96	NONOXIPENT-PWY: pentose phosphate pathway (non-oxidative branch) I
PWY.97	OANTIGEN-PWY: O-antigen building blocks biosynthesis (E. coli)
PWY.98	ORNARGDEG-PWY: superpathway of L-arginine and L-ornithine degradation
PWY.99	ORNDEG-PWY: superpathway of ornithine degradation
PWY.100	P101-PWY: ectoine biosynthesis
PWY.101	P105-PWY: TCA cycle IV (2-oxoglutarate decarboxylase)
PWY.102	P108-PWY: pyruvate fermentation to propanoate I
PWY.103	P122-PWY: heterolactic fermentation
PWY.104	P124-PWY: Bifidobacterium shunt
PWY.105	P125-PWY: superpathway of (R,R)-butanediol biosynthesis
PWY.106	P161-PWY: acetylene degradation (anaerobic)
PWY.107	P162-PWY: L-glutamate degradation V (via hydroxyglutarate)
PWY.108	P163-PWY: L-lysine fermentation to acetate and butanoate
PWY.109	P164-PWY: purine nucleobases degradation I (anaerobic)
PWY.110	P185-PWY: formaldehyde assimilation III (dihydroxyacetone cycle)
PWY.111	P221-PWY: octane oxidation
PWY.112	P23-PWY: reductive TCA cycle I
PWY.113	P241-PWY: coenzyme B biosynthesis
PWY.114	P261-PWY: coenzyme M biosynthesis I
PWY.115	P4-PWY: superpathway of L-lysine, L-threonine and L-methionine biosynthesis I
PWY.116	P41-PWY: pyruvate fermentation to acetate and (S)-lactate I
PWY.117	P42-PWY: incomplete reductive TCA cycle
PWY.118	P441-PWY: superpathway of N-acetylneuraminate degradation
PWY.119	P461-PWY: hexitol fermentation to lactate, formate, ethanol and acetate
PWY.120	P562-PWY: myo-inositol degradation I
PWY.121	P621-PWY: nylon-6 oligomer degradation
PWY.122	PANTO-PWY: phosphopantothenate biosynthesis I
PWY.123	PANTOSYN-PWY: superpathway of coenzyme A biosynthesis I (bacteria)
PWY.124	PENTOSE-P-PWY: pentose phosphate pathway
PWY.125	PEPTIDOGLYCANSYN-PWY: peptidoglycan biosynthesis I (meso-diaminopimelate containing)
PWY.126	PHOSLIPSYN-PWY: superpathway of phospholipid biosynthesis I (bacteria)
PWY.127	PHOTOALL-PWY: oxygenic photosynthesis
PWY.128	POLYAMINSYN3-PWY: superpathway of polyamine biosynthesis II
PWY.129	POLYAMSYN-PWY: superpathway of polyamine biosynthesis I
PWY.130	POLYISOPRENSYN-PWY: polyisoprenoid biosynthesis (E. coli)
PWY.131	PPGPPMET-PWY: ppGpp metabolism
PWY.132	PROPFERM-PWY: superpathway of L-alanine fermentation (Stickland reaction)
PWY.133	PROTOCATECHUATE-ORTHO-CLEAVAGE-PWY: protocatechuate degradation II (ortho-cleavage pathway)
PWY.134	PRPP-PWY: superpathway of histidine, purine, and pyrimidine biosynthesis
PWY.135	PWY-101: photosynthesis light reactions
PWY.136	PWY-1042: glycolysis IV
PWY.137	PWY-1269: CMP-3-deoxy-D-manno-octulosonate biosynthesis
PWY.138	PWY-1361: benzoyl-CoA degradation I (aerobic)
PWY.139	PWY-1501: mandelate degradation I
PWY.140	PWY-1541: superpathway of taurine degradation
PWY.141	PWY-1622: formaldehyde assimilation I (serine pathway)
PWY.142	PWY-181: photorespiration
PWY.143	PWY-1861: formaldehyde assimilation II (assimilatory RuMP Cycle)
PWY.144	PWY-2201: folate transformations I
PWY.145	PWY-2221: Entner-Doudoroff pathway III (semi-phosphorylative)
PWY.146	PWY-241: C4 photosynthetic carbon assimilation cycle, NADP-ME type
PWY.147	PWY-2941: L-lysine biosynthesis II
PWY.148	PWY-2942: L-lysine biosynthesis III
PWY.149	PWY-3001: superpathway of L-isoleucine biosynthesis I
PWY.150	PWY-3502: superpathway of NAD biosynthesis in eukaryotes
PWY.151	PWY-3661: glycine betaine degradation I
PWY.152	PWY-3781: aerobic respiration I (cytochrome c)
PWY.153	PWY-3801: sucrose degradation II (sucrose synthase)
PWY.154	PWY-3841: folate transformations II (plants)
PWY.155	PWY-4041: &gamma;-glutamyl cycle
PWY.156	PWY-4361: S-methyl-5-thio-&alpha;-D-ribose 1-phosphate degradation I
PWY.157	PWY-4702: phytate degradation I
PWY.158	PWY-4984: urea cycle
PWY.159	PWY-5004: superpathway of L-citrulline metabolism
PWY.160	PWY-5005: biotin biosynthesis II
PWY.161	PWY-5022: 4-aminobutanoate degradation V
PWY.162	PWY-5028: L-histidine degradation II
PWY.163	PWY-5030: L-histidine degradation III
PWY.164	PWY-5055: nicotinate degradation III
PWY.165	PWY-5067: glycogen biosynthesis II (from UDP-D-Glucose)
PWY.166	PWY-5079: L-phenylalanine degradation III
PWY.167	PWY-5080: very long chain fatty acid biosynthesis I
PWY.168	PWY-5088: L-glutamate degradation VIII (to propanoate)
PWY.169	PWY-5097: L-lysine biosynthesis VI
PWY.170	PWY-5100: pyruvate fermentation to acetate and lactate II
PWY.171	PWY-5101: L-isoleucine biosynthesis II
PWY.172	PWY-5103: L-isoleucine biosynthesis III
PWY.173	PWY-5104: L-isoleucine biosynthesis IV
PWY.174	PWY-5121: superpathway of geranylgeranyl diphosphate biosynthesis II (via MEP)
PWY.175	PWY-5129: sphingolipid biosynthesis (plants)
PWY.176	PWY-5130: 2-oxobutanoate degradation I
PWY.177	PWY-5136: fatty acid &beta;-oxidation II (plant peroxisome)
PWY.178	PWY-5138: fatty acid &beta;-oxidation IV (unsaturated, even number)
PWY.179	PWY-5154: L-arginine biosynthesis III (via N-acetyl-L-citrulline)
PWY.180	PWY-5156: superpathway of fatty acid biosynthesis II (plant)
PWY.181	PWY-5178: toluene degradation IV (aerobic) (via catechol)
PWY.182	PWY-5180: toluene degradation I (aerobic) (via o-cresol)
PWY.183	PWY-5188: tetrapyrrole biosynthesis I (from glutamate)
PWY.184	PWY-5189: tetrapyrrole biosynthesis II (from glycine)
PWY.185	PWY-5198: factor 420 biosynthesis II (mycobacteria)
PWY.186	PWY-5209: methyl-coenzyme M oxidation to CO2
PWY.187	PWY-5265: peptidoglycan biosynthesis II (staphylococci)
PWY.188	PWY-5306: superpathway of thiosulfate metabolism (Desulfovibrio sulfodismutans)
PWY.189	PWY-5308: superpathway of sulfur metabolism (Desulfocapsa sulfoexigens)
PWY.190	PWY-5345: superpathway of L-methionine biosynthesis (by sulfhydrylation)
PWY.191	PWY-5347: superpathway of L-methionine biosynthesis (transsulfuration)
PWY.192	PWY-5367: petroselinate biosynthesis
PWY.193	PWY-5384: sucrose degradation IV (sucrose phosphorylase)
PWY.194	PWY-5392: reductive TCA cycle II
PWY.195	PWY-5415: catechol degradation I (meta-cleavage pathway)
PWY.196	PWY-5417: catechol degradation III (ortho-cleavage pathway)
PWY.197	PWY-5419: catechol degradation to 2-hydroxypentadienoate II
PWY.198	PWY-5420: catechol degradation II (meta-cleavage pathway)
PWY.199	PWY-5430: meta cleavage pathway of aromatic compounds
PWY.200	PWY-5431: aromatic compounds degradation via &beta;-ketoadipate
PWY.201	PWY-5464: superpathway of cytosolic glycolysis (plants), pyruvate dehydrogenase and TCA cycle
PWY.202	PWY-5484: glycolysis II (from fructose 6-phosphate)
PWY.203	PWY-5494: pyruvate fermentation to propanoate II (acrylate pathway)
PWY.204	PWY-5497: purine nucleobases degradation II (anaerobic)
PWY.205	PWY-5505: L-glutamate and L-glutamine biosynthesis
PWY.206	PWY-5514: UDP-N-acetyl-D-galactosamine biosynthesis II
PWY.207	PWY-561: superpathway of glyoxylate cycle and fatty acid degradation
PWY.208	PWY-5647: 2-nitrobenzoate degradation I
PWY.209	PWY-5651: L-tryptophan degradation to 2-amino-3-carboxymuconate semialdehyde
PWY.210	PWY-5654: 2-amino-3-carboxymuconate semialdehyde degradation to 2-hydroxypentadienoate
PWY.211	PWY-5655: L-tryptophan degradation IX
PWY.212	PWY-5656: mannosylglycerate biosynthesis I
PWY.213	PWY-5659: GDP-mannose biosynthesis
PWY.214	PWY-5667: CDP-diacylglycerol biosynthesis I
PWY.215	PWY-5675: nitrate reduction V (assimilatory)
PWY.216	PWY-5676: acetyl-CoA fermentation to butanoate II
PWY.217	PWY-5677: succinate fermentation to butanoate
PWY.218	PWY-5686: UMP biosynthesis I
PWY.219	PWY-5690: TCA cycle II (plants and fungi)
PWY.220	PWY-5692: allantoin degradation to glyoxylate II
PWY.221	PWY-5695: inosine 5'-phosphate degradation
PWY.222	PWY-5705: allantoin degradation to glyoxylate III
PWY.223	PWY-5723: Rubisco shunt
PWY.224	PWY-5724: superpathway of atrazine degradation
PWY.225	PWY-5742: L-arginine degradation IX (arginine:pyruvate transaminase pathway)
PWY.226	PWY-5747: 2-methylcitrate cycle II
PWY.227	PWY-5754: 4-hydroxybenzoate biosynthesis I (eukaryotes)
PWY.228	PWY-5823: superpathway of CDP-glucose-derived O-antigen building blocks biosynthesis
PWY.229	PWY-5837: 2-carboxy-1,4-naphthoquinol biosynthesis
PWY.230	PWY-5838: superpathway of menaquinol-8 biosynthesis I
PWY.231	PWY-5840: superpathway of menaquinol-7 biosynthesis
PWY.232	PWY-5845: superpathway of menaquinol-9 biosynthesis
PWY.233	PWY-5850: superpathway of menaquinol-6 biosynthesis
PWY.234	PWY-5855: ubiquinol-7 biosynthesis (early decarboxylation)
PWY.235	PWY-5860: superpathway of demethylmenaquinol-6 biosynthesis I
PWY.236	PWY-5861: superpathway of demethylmenaquinol-8 biosynthesis I
PWY.237	PWY-5862: superpathway of demethylmenaquinol-9 biosynthesis
PWY.238	PWY-5870: ubiquinol-8 biosynthesis (late decarboxylation)
PWY.239	PWY-5873: ubiquinol-7 biosynthesis (late decarboxylation)
PWY.240	PWY-5896: superpathway of menaquinol-10 biosynthesis
PWY.241	PWY-5897: superpathway of menaquinol-11 biosynthesis
PWY.242	PWY-5898: superpathway of menaquinol-12 biosynthesis
PWY.243	PWY-5899: superpathway of menaquinol-13 biosynthesis
PWY.244	PWY-5910: superpathway of geranylgeranyldiphosphate biosynthesis I (via mevalonate)
PWY.245	PWY-5913: partial TCA cycle (obligate autotrophs)
PWY.246	PWY-5918: superpathway of heme b biosynthesis from glutamate
PWY.247	PWY-5920: superpathway of heme b biosynthesis from glycine
PWY.248	PWY-5941: glycogen degradation II
PWY.249	PWY-5971: palmitate biosynthesis (type II fatty acid synthase)
PWY.250	PWY-5972: stearate biosynthesis I (animals)
PWY.251	PWY-5973: cis-vaccenate biosynthesis
PWY.252	PWY-5981: CDP-diacylglycerol biosynthesis III
PWY.253	PWY-5989: stearate biosynthesis II (bacteria and plants)
PWY.254	PWY-5994: palmitate biosynthesis (type I fatty acid synthase)
PWY.255	PWY-6075: ergosterol biosynthesis I
PWY.256	PWY-6113: superpathway of mycolate biosynthesis
PWY.257	PWY-6121: 5-aminoimidazole ribonucleotide biosynthesis I
PWY.258	PWY-6122: 5-aminoimidazole ribonucleotide biosynthesis II
PWY.259	PWY-6123: inosine-5'-phosphate biosynthesis I
PWY.260	PWY-6124: inosine-5'-phosphate biosynthesis II
PWY.261	PWY-6125: superpathway of guanosine nucleotides de novo biosynthesis II
PWY.262	PWY-6126: superpathway of adenosine nucleotides de novo biosynthesis II
PWY.263	PWY-6138: CMP-N-acetylneuraminate biosynthesis I (eukaryotes)
PWY.264	PWY-6143: CMP-pseudaminate biosynthesis
PWY.265	PWY-6147: 6-hydroxymethyl-dihydropterin diphosphate biosynthesis I
PWY.266	PWY-6148: tetrahydromethanopterin biosynthesis
PWY.267	PWY-6151: S-adenosyl-L-methionine salvage I
PWY.268	PWY-6160: 3-dehydroquinate biosynthesis II (archaea)
PWY.269	PWY-6163: chorismate biosynthesis from 3-dehydroquinate
PWY.270	PWY-6165: chorismate biosynthesis II (archaea)
PWY.271	PWY-6167: flavin biosynthesis II (archaea)
PWY.272	PWY-6168: flavin biosynthesis III (fungi)
PWY.273	PWY-6174: mevalonate pathway II (haloarchaea)
PWY.274	PWY-6182: superpathway of salicylate degradation
PWY.275	PWY-6185: 4-methylcatechol degradation (ortho cleavage)
PWY.276	PWY-6210: 2-aminophenol degradation
PWY.277	PWY-6215: 4-chlorobenzoate degradation
PWY.278	PWY-621: sucrose degradation III (sucrose invertase)
PWY.279	PWY-622: starch biosynthesis
PWY.280	PWY-6263: superpathway of menaquinol-8 biosynthesis II
PWY.281	PWY-6269: superpathway of adenosylcobalamin salvage from cobinamide II
PWY.282	PWY-6270: isoprene biosynthesis I
PWY.283	PWY-6277: superpathway of 5-aminoimidazole ribonucleotide biosynthesis
PWY.284	PWY-6281: L-selenocysteine biosynthesis II (archaea and eukaryotes)
PWY.285	PWY-6282: palmitoleate biosynthesis I (from (5Z)-dodec-5-enoate)
PWY.286	PWY-6284: superpathway of unsaturated fatty acids biosynthesis (E. coli)
PWY.287	PWY-6285: superpathway of fatty acids biosynthesis (E. coli)
PWY.288	PWY-6292: superpathway of L-cysteine biosynthesis (mammalian)
PWY.289	PWY-6293: superpathway of L-cysteine biosynthesis (fungi)
PWY.290	PWY-6305: superpathway of putrescine biosynthesis
PWY.291	PWY-6307: L-tryptophan degradation X (mammalian, via tryptamine)
PWY.292	PWY-6309: L-tryptophan degradation XI (mammalian, via kynurenine)
PWY.293	PWY-6313: serotonin degradation
PWY.294	PWY-6317: D-galactose degradation I (Leloir pathway)
PWY.295	PWY-6318: L-phenylalanine degradation IV (mammalian, via side chain)
PWY.296	PWY-6328: L-lysine degradation X
PWY.297	PWY-6349: CDP-archaeol biosynthesis
PWY.298	PWY-6350: archaetidylinositol biosynthesis
PWY.299	PWY-6351: D-myo-inositol (1,4,5)-trisphosphate biosynthesis
PWY.300	PWY-6352: 3-phosphoinositide biosynthesis
PWY.301	PWY-6353: purine nucleotides degradation II (aerobic)
PWY.302	PWY-6385: peptidoglycan biosynthesis III (mycobacteria)
PWY.303	PWY-6386: UDP-N-acetylmuramoyl-pentapeptide biosynthesis II (lysine-containing)
PWY.304	PWY-6387: UDP-N-acetylmuramoyl-pentapeptide biosynthesis I (meso-diaminopimelate containing)
PWY.305	PWY-6396: superpathway of 2,3-butanediol biosynthesis
PWY.306	PWY-6421: arsenate detoxification IV (mycothiol)
PWY.307	PWY-6435: 4-hydroxybenzoate biosynthesis III (plants)
PWY.308	PWY-6467: Kdo transfer to lipid IVA III (Chlamydia)
PWY.309	PWY-6470: peptidoglycan biosynthesis V (&beta;-lactam resistance)
PWY.310	PWY-6471: peptidoglycan biosynthesis IV (Enterococcus faecium)
PWY.311	PWY-6478: GDP-D-glycero-&alpha;-D-manno-heptose biosynthesis
PWY.312	PWY-6507: 4-deoxy-L-threo-hex-4-enopyranuronate degradation
PWY.313	PWY-6518: bile acids epimerization
PWY.314	PWY-6519: 8-amino-7-oxononanoate biosynthesis I
PWY.315	PWY-6527: stachyose degradation
PWY.316	PWY-6531: mannitol cycle
PWY.317	PWY-6545: pyrimidine deoxyribonucleotides de novo biosynthesis III
PWY.318	PWY-6549: L-glutamine biosynthesis III
PWY.319	PWY-6562: norspermidine biosynthesis
PWY.320	PWY-6565: superpathway of polyamine biosynthesis III
PWY.321	PWY-6572: chondroitin sulfate degradation I (bacterial)
PWY.322	PWY-6588: pyruvate fermentation to acetone
PWY.323	PWY-6590: superpathway of Clostridium acetobutylicum acidogenic fermentation
PWY.324	PWY-6595: superpathway of guanosine nucleotides degradation (plants)
PWY.325	PWY-6596: adenosine nucleotides degradation I
PWY.326	PWY-6598: sciadonate biosynthesis
PWY.327	PWY-6606: guanosine nucleotides degradation II
PWY.328	PWY-6607: guanosine nucleotides degradation I
PWY.329	PWY-6608: guanosine nucleotides degradation III
PWY.330	PWY-6609: adenine and adenosine salvage III
PWY.331	PWY-6612: superpathway of tetrahydrofolate biosynthesis
PWY.332	PWY-6628: superpathway of L-phenylalanine biosynthesis
PWY.333	PWY-6629: superpathway of L-tryptophan biosynthesis
PWY.334	PWY-6630: superpathway of L-tyrosine biosynthesis
PWY.335	PWY-6641: superpathway of sulfolactate degradation
PWY.336	PWY-6662: superpathway of quinolone and alkylquinolone biosynthesis
PWY.337	PWY-6690: cinnamate and 3-hydroxycinnamate degradation to 2-hydroxypentadienoate
PWY.338	PWY-6700: queuosine biosynthesis I (de novo)
PWY.339	PWY-6703: preQ0 biosynthesis
PWY.340	PWY-6708: ubiquinol-8 biosynthesis (early decarboxylation)
PWY.341	PWY-6731: starch degradation III
PWY.342	PWY-6748: nitrate reduction VII (denitrification)
PWY.343	PWY-6749: CMP-legionaminate biosynthesis I
PWY.344	PWY-6763: salicortin biosynthesis
PWY.345	PWY-6797: 6-hydroxymethyl-dihydropterin diphosphate biosynthesis II (Methanocaldococcus)
PWY.346	PWY-6803: phosphatidylcholine acyl editing
PWY.347	PWY-6807: xyloglucan degradation II (exoglucanase)
PWY.348	PWY-6823: molybdopterin biosynthesis
PWY.349	PWY-6829: tRNA methylation (yeast)
PWY.350	PWY-6837: fatty acid &beta;-oxidation V (unsaturated, odd number, di-isomerase-dependent)
PWY.351	PWY-6842: glutathione-mediated detoxification II
PWY.352	PWY-6859: all-trans-farnesol biosynthesis
PWY.353	PWY-6876: isopropanol biosynthesis (engineered)
PWY.354	PWY-6891: thiazole component of thiamine diphosphate biosynthesis II
PWY.355	PWY-6892: thiazole component of thiamine diphosphate biosynthesis I
PWY.356	PWY-6895: superpathway of thiamine diphosphate biosynthesis II
PWY.357	PWY-6897: thiamine diphosphate salvage II
PWY.358	PWY-6901: superpathway of glucose and xylose degradation
PWY.359	PWY-6902: chitin degradation II (Vibrio)
PWY.360	PWY-6906: chitin derivatives degradation
PWY.361	PWY-6920: 6-gingerol analog biosynthesis (engineered)
PWY.362	PWY-6922: L-N&delta;-acetylornithine biosynthesis
PWY.363	PWY-6936: seleno-amino acid biosynthesis (plants)
PWY.364	PWY-6948: sitosterol degradation to androstenedione
PWY.365	PWY-6953: dTDP-3-acetamido-&alpha;-D-fucose biosynthesis
PWY.366	PWY-6957: mandelate degradation to acetyl-CoA
PWY.367	PWY-6961: L-ascorbate degradation II (bacterial, aerobic)
PWY.368	PWY-6969: TCA cycle V (2-oxoglutarate synthase)
PWY.369	PWY-6981: chitin biosynthesis
PWY.370	PWY-6992: 1,5-anhydrofructose degradation
PWY.371	PWY-7000: kanamycin biosynthesis
PWY.372	PWY-7009: 2,2'-dihydroxybiphenyl degradation
PWY.373	PWY-7013: (S)-propane-1,2-diol degradation
PWY.374	PWY-702: L-methionine biosynthesis II
PWY.375	PWY-7031: protein N-glycosylation (bacterial)
PWY.376	PWY-7035: (9Z)-tricosene biosynthesis
PWY.377	PWY-7036: very long chain fatty acid biosynthesis II
PWY.378	PWY-7039: phosphatidate metabolism, as a signaling molecule
PWY.379	PWY-7053: docosahexaenoate biosynthesis I (lower eukaryotes)
PWY.380	PWY-7090: UDP-2,3-diacetamido-2,3-dideoxy-&alpha;-D-mannuronate biosynthesis
PWY.381	PWY-7094: fatty acid salvage
PWY.382	PWY-7111: pyruvate fermentation to isobutanol (engineered)
PWY.383	PWY-7115: C4 photosynthetic carbon assimilation cycle, NAD-ME type
PWY.384	PWY-7117: C4 photosynthetic carbon assimilation cycle, PEPCK type
PWY.385	PWY-7118: chitin deacetylation
PWY.386	PWY-7124: ethene biosynthesis V (engineered)
PWY.387	PWY-7156: superpathway of ergosterol biosynthesis II
PWY.388	PWY-7159: 3,8-divinyl-chlorophyllide a biosynthesis III (aerobic, light independent)
PWY.389	PWY-7165: L-ascorbate biosynthesis VIII (engineered pathway)
PWY.390	PWY-7184: pyrimidine deoxyribonucleotides de novo biosynthesis I
PWY.391	PWY-7185: UTP and CTP dephosphorylation I
PWY.392	PWY-7187: pyrimidine deoxyribonucleotides de novo biosynthesis II
PWY.393	PWY-7196: superpathway of pyrimidine ribonucleosides salvage
PWY.394	PWY-7197: pyrimidine deoxyribonucleotide phosphorylation
PWY.395	PWY-7198: pyrimidine deoxyribonucleotides de novo biosynthesis IV
PWY.396	PWY-7199: pyrimidine deoxyribonucleosides salvage
PWY.397	PWY-7200: superpathway of pyrimidine deoxyribonucleoside salvage
PWY.398	PWY-7204: pyridoxal 5'-phosphate salvage II (plants)
PWY.399	PWY-7208: superpathway of pyrimidine nucleobases salvage
PWY.400	PWY-7209: superpathway of pyrimidine ribonucleosides degradation
PWY.401	PWY-7210: pyrimidine deoxyribonucleotides biosynthesis from CTP
PWY.402	PWY-7211: superpathway of pyrimidine deoxyribonucleotides de novo biosynthesis
PWY.403	PWY-7218: photosynthetic 3-hydroxybutanoate biosynthesis (engineered)
PWY.404	PWY-7220: adenosine deoxyribonucleotides de novo biosynthesis II
PWY.405	PWY-7221: guanosine ribonucleotides de novo biosynthesis
PWY.406	PWY-7222: guanosine deoxyribonucleotides de novo biosynthesis II
PWY.407	PWY-7228: superpathway of guanosine nucleotides de novo biosynthesis I
PWY.408	PWY-7229: superpathway of adenosine nucleotides de novo biosynthesis I
PWY.409	PWY-7230: ubiquinol-6 biosynthesis from 4-aminobenzoate (yeast)
PWY.410	PWY-7234: inosine-5'-phosphate biosynthesis III
PWY.411	PWY-7235: superpathway of ubiquinol-6 biosynthesis (late decarboxylation)
PWY.412	PWY-7237: myo-, chiro- and scyllo-inositol degradation
PWY.413	PWY-7238: sucrose biosynthesis II
PWY.414	PWY-7242: D-fructuronate degradation
PWY.415	PWY-7245: superpathway of NAD/NADP - NADH/NADPH interconversion (yeast)
PWY.416	PWY-724: superpathway of L-lysine, L-threonine and L-methionine biosynthesis II
PWY.417	PWY-7254: TCA cycle VII (acetate-producers)
PWY.418	PWY-7268: cytosolic NADPH production (yeast)
PWY.419	PWY-7269: mitochondrial NADPH production (yeast)
PWY.420	PWY-7279: aerobic respiration II (cytochrome c) (yeast)
PWY.421	PWY-7282: 4-amino-2-methyl-5-diphosphomethylpyrimidine biosynthesis II
PWY.422	PWY-7283: wybutosine biosynthesis
PWY.423	PWY-7286: 7-(3-amino-3-carboxypropyl)-wyosine biosynthesis
PWY.424	PWY-7290: Escherichia coli serotype O86 O-antigen biosynthesis
PWY.425	PWY-7294: D-xylose degradation IV
PWY.426	PWY-7312: dTDP-&beta;-D-fucofuranose biosynthesis
PWY.427	PWY-7315: dTDP-N-acetylthomosamine biosynthesis
PWY.428	PWY-7316: dTDP-N-acetylviosamine biosynthesis
PWY.429	PWY-7317: superpathway of dTDP-glucose-derived O-antigen building blocks biosynthesis
PWY.430	PWY-7323: superpathway of GDP-mannose-derived O-antigen building blocks biosynthesis
PWY.431	PWY-7328: superpathway of UDP-glucose-derived O-antigen building blocks biosynthesis
PWY.432	PWY-7332: superpathway of UDP-N-acetylglucosamine-derived O-antigen building blocks biosynthesis
PWY.433	PWY-7337: 10-cis-heptadecenoyl-CoA degradation (yeast)
PWY.434	PWY-7338: 10-trans-heptadecenoyl-CoA degradation (reductase-dependent, yeast)
PWY.435	PWY-7340: 9-cis, 11-trans-octadecadienoyl-CoA degradation (isomerase-dependent, yeast)
PWY.436	PWY-7345: superpathway of anaerobic sucrose degradation
PWY.437	PWY-7356: thiamine diphosphate salvage IV (yeast)
PWY.438	PWY-7357: thiamine phosphate formation from pyrithiamine and oxythiamine (yeast)
PWY.439	PWY-7371: 1,4-dihydroxy-6-naphthoate biosynthesis II
PWY.440	PWY-7373: superpathway of demethylmenaquinol-6 biosynthesis II
PWY.441	PWY-7374: 1,4-dihydroxy-6-naphthoate biosynthesis I
PWY.442	PWY-7376: cob(II)yrinate a,c-diamide biosynthesis II (late cobalt incorporation)
PWY.443	PWY-7383: anaerobic energy metabolism (invertebrates, cytosol)
PWY.444	PWY-7384: anaerobic energy metabolism (invertebrates, mitochondrial)
PWY.445	PWY-7385: 1,3-propanediol biosynthesis (engineered)
PWY.446	PWY-7388: octanoyl-[acyl-carrier protein] biosynthesis (mitochondria, yeast)
PWY.447	PWY-7389: superpathway of anaerobic energy metabolism (invertebrates)
PWY.448	PWY-7391: isoprene biosynthesis II (engineered)
PWY.449	PWY-7392: taxadiene biosynthesis (engineered)
PWY.450	PWY-7396: butanol and isobutanol biosynthesis (engineered)
PWY.451	PWY-7397: naringenin biosynthesis (engineered)
PWY.452	PWY-7399: methylphosphonate degradation II
PWY.453	PWY-7400: L-arginine biosynthesis IV (archaebacteria)
PWY.454	PWY-7409: phospholipid remodeling (phosphatidylethanolamine, yeast)
PWY.455	PWY-7411: phosphatidate biosynthesis (yeast)
PWY.456	PWY-7413: dTDP-6-deoxy-&alpha;-D-allose biosynthesis
PWY.457	PWY-7420: monoacylglycerol metabolism (yeast)
PWY.458	PWY-7431: aromatic biogenic amine degradation (bacteria)
PWY.459	PWY-7434: terminal O-glycans residues modification (via type 2 precursor disaccharide)
PWY.460	PWY-7446: sulfoquinovose degradation I
PWY.461	PWY-7456: &beta;-(1,4)-mannan degradation
PWY.462	PWY-7511: protein ubiquitination
PWY.463	PWY-7527: L-methionine salvage cycle III
PWY.464	PWY-7528: L-methionine salvage cycle I (bacteria and plants)
PWY.465	PWY-7546: diphthamide biosynthesis II (eukaryotes)
PWY.466	PWY-7560: methylerythritol phosphate pathway II
PWY.467	PWY-7606: docosahexaenoate biosynthesis III (6-desaturase, mammals)
PWY.468	PWY-7616: methanol oxidation to carbon dioxide
PWY.469	PWY-7619: juniperonate biosynthesis
PWY.470	PWY-7626: bacilysin biosynthesis
PWY.471	PWY-7663: gondoate biosynthesis (anaerobic)
PWY.472	PWY-7664: oleate biosynthesis IV (anaerobic)
PWY.473	PWY-7688: dTDP-&alpha;-D-ravidosamine and dTDP-4-acetyl-&alpha;-D-ravidosamine biosynthesis
PWY.474	PWY-7717: 3-hydroxy-4-methyl-anthranilate biosynthesis I
PWY.475	PWY-7723: bacterial bioluminescence
PWY.476	PWY-7724: icosapentaenoate biosynthesis III (8-desaturase, mammals)
PWY.477	PWY-7725: arachidonate biosynthesis V (8-detaturase, mammals)
PWY.478	PWY-7726: (4Z,7Z,10Z,13Z,16Z)-docosapentaenoate biosynthesis (6-desaturase)
PWY.479	PWY-7731: superpathway of photosynthetic hydrogen production
PWY.480	PWY-7754: bile acid 7&alpha;-dehydroxylation
PWY.481	PWY-7761: NAD salvage pathway II (PNC IV cycle)
PWY.482	PWY-7783: plasmalogen degradation
PWY.483	PWY-7784: reductive acetyl coenzyme A pathway II (autotrophic methanogens)
PWY.484	PWY-7790: UMP biosynthesis II
PWY.485	PWY-7791: UMP biosynthesis III
PWY.486	PWY-7800: Ac/N-end rule pathway
PWY.487	PWY-7805: (aminomethyl)phosphonate degradation
PWY.488	PWY-7807: glyphosate degradation III
PWY.489	PWY-7820: teichuronic acid biosynthesis (B. subtilis 168)
PWY.490	PWY-7851: coenzyme A biosynthesis II (eukaryotic)
PWY.491	PWY-7853: 6-hydroxymethyl-dihydropterin diphosphate biosynthesis V (Pyrococcus)
PWY.492	PWY-7854: crotonyl-CoA/ethylmalonyl-CoA/hydroxybutyryl-CoA cycle (engineered)
PWY.493	PWY-7858: (5Z)-dodecenoate biosynthesis II
PWY.494	PWY-7873: D-erythronate degradation II
PWY.495	PWY-7874: L-threonate degradation
PWY.496	PWY-7883: anhydromuropeptides recycling II
PWY.497	PWY-7902: glucosylglycerol biosynthesis
PWY.498	PWY-7905: Escherichia coli serotype O9a O-antigen biosynthesis
PWY.499	PWY-7919: protein N-glycosylation processing phase (plants and animals)
PWY.500	PWY-7942: 5-oxo-L-proline metabolism
PWY.501	PWY-7953: UDP-N-acetylmuramoyl-pentapeptide biosynthesis III (meso-diaminopimelate containing)
PWY.502	PWY-7977: L-methionine biosynthesis IV
PWY.503	PWY-7992: superpathway of menaquinol-8 biosynthesis III
PWY.504	PWY-7999: vitamin K-epoxide cycle
PWY.505	PWY-8004: Entner-Doudoroff pathway I
PWY.506	PWY-8011: L-serine biosynthesis II
PWY.507	PWY-801: homocysteine and cysteine interconversion
PWY.508	PWY-8041: ultra-long-chain fatty acid biosynthesis
PWY.509	PWY-8055: palmitoyl ethanolamide biosynthesis
PWY.510	PWY-8073: lipid IVA biosynthesis (P. putida)
PWY.511	PWY-8086: (S)-lactate fermentation to propanoate, acetate and hydrogen
PWY.512	PWY-8091: D-apionate degradation I (xylose isomerase family decarboxylase)
PWY.513	PWY-8112: factor 420 biosynthesis I (archaea)
PWY.514	PWY-8113: 3PG-factor 420 biosynthesis
PWY.515	PWY-8125: mevalonate pathway IV (archaea)
PWY.516	PWY-8131: 5'-deoxyadenosine degradation II
PWY.517	PWY-8134: bile acid 7&beta;-dehydroxylation
PWY.518	PWY-8173: anteiso-branched-chain fatty acid biosynthesis
PWY.519	PWY-8174: odd iso-branched-chain fatty acid biosynthesis
PWY.520	PWY-8175: even iso-branched-chain fatty acid biosynthesis
PWY.521	PWY-8178: pentose phosphate pathway (non-oxidative branch) II
PWY.522	PWY-8187: L-arginine degradation XIII (reductive Stickland reaction)
PWY.523	PWY-8188: L-alanine degradation VI (reductive Stickland reaction)
PWY.524	PWY-8189: L-alanine degradation V (oxidative Stickland reaction)
PWY.525	PWY-8190: L-glutamate degradation XI (reductive Stickland reaction)
PWY.526	PWY-821: superpathway of sulfur amino acid biosynthesis (Saccharomyces cerevisiae)
PWY.527	PWY-822: fructan biosynthesis
PWY.528	PWY-841: superpathway of purine nucleotides de novo biosynthesis I
PWY.529	PWY-922: mevalonate pathway I (eukaryotes and bacteria)
PWY.530	PWY-I9: L-cysteine biosynthesis VI (from L-methionine)
PWY.531	PWY0-1061: superpathway of L-alanine biosynthesis
PWY.532	PWY0-1221: putrescine degradation II
PWY.533	PWY0-1241: ADP-L-glycero-&beta;-D-manno-heptose biosynthesis
PWY.534	PWY0-1261: anhydromuropeptides recycling I
PWY.535	PWY0-1277: 3-phenylpropanoate and 3-(3-hydroxyphenyl)propanoate degradation
PWY.536	PWY0-1296: purine ribonucleosides degradation
PWY.537	PWY0-1297: superpathway of purine deoxyribonucleosides degradation
PWY.538	PWY0-1298: superpathway of pyrimidine deoxyribonucleosides degradation
PWY.539	PWY0-1319: CDP-diacylglycerol biosynthesis II
PWY.540	PWY0-1337: oleate &beta;-oxidation
PWY.541	PWY0-1338: polymyxin resistance
PWY.542	PWY0-1415: superpathway of heme b biosynthesis from uroporphyrinogen-III
PWY.543	PWY0-1477: ethanolamine utilization
PWY.544	PWY0-1479: tRNA processing
PWY.545	PWY0-1533: methylphosphonate degradation I
PWY.546	PWY0-1586: peptidoglycan maturation (meso-diaminopimelate containing)
PWY.547	PWY0-162: superpathway of pyrimidine ribonucleotides de novo biosynthesis
PWY.548	PWY0-166: superpathway of pyrimidine deoxyribonucleotides de novo biosynthesis (E. coli)
PWY.549	PWY0-301: L-ascorbate degradation I (bacterial, anaerobic)
PWY.550	PWY0-41: allantoin degradation IV (anaerobic)
PWY.551	PWY0-42: 2-methylcitrate cycle I
PWY.552	PWY0-461: L-lysine degradation I
PWY.553	PWY0-781: aspartate superpathway
PWY.554	PWY0-845: superpathway of pyridoxal 5'-phosphate biosynthesis and salvage
PWY.555	PWY0-862: (5Z)-dodecenoate biosynthesis I
PWY.556	PWY0-881: superpathway of fatty acid biosynthesis I (E. coli)
PWY.557	PWY1G-0: mycothiol biosynthesis
PWY.558	PWY1ZNC-1: assimilatory sulfate reduction IV
PWY.559	PWY3DJ-12: ceramide de novo biosynthesis
PWY.560	PWY3O-19: ubiquinol-6 biosynthesis (late decarboxylation)
PWY.561	PWY3O-4107: NAD salvage pathway V (PNC V cycle)
PWY.562	PWY3O-4108: L-tyrosine degradation III
PWY.563	PWY490-3: nitrate reduction VI (assimilatory)
PWY.564	PWY4FS-7: phosphatidylglycerol biosynthesis I (plastidic)
PWY.565	PWY4FS-8: phosphatidylglycerol biosynthesis II (non-plastidic)
PWY.566	PWY4LZ-257: superpathway of fermentation (Chlamydomonas reinhardtii)
PWY.567	PWY5F9-12: biphenyl degradation
PWY.568	PWY66-201: nicotine degradation IV
PWY.569	PWY66-367: ketogenesis
PWY.570	PWY66-388: ceramide degradation by &alpha;-oxidation
PWY.571	PWY66-389: phytol degradation
PWY.572	PWY66-391: fatty acid &beta;-oxidation VI (mammalian peroxisome)
PWY.573	PWY66-398: TCA cycle III (animals)
PWY.574	PWY66-399: gluconeogenesis III
PWY.575	PWY66-409: superpathway of purine nucleotide salvage
PWY.576	PWY66-429: fatty acid biosynthesis initiation (mitochondria)
PWY.577	PWY66-430: myristate biosynthesis (mitochondria)
PWY.578	PYRIDNUCSAL-PWY: NAD salvage pathway I (PNC VI cycle)
PWY.579	PYRIDNUCSYN-PWY: NAD de novo biosynthesis I (from aspartate)
PWY.580	PYRIDOXSYN-PWY: pyridoxal 5'-phosphate biosynthesis I
PWY.581	REDCITCYC: TCA cycle VI (Helicobacter)
PWY.582	RHAMCAT-PWY: L-rhamnose degradation I
PWY.583	RIBOSYN2-PWY: flavin biosynthesis I (bacteria and plants)
PWY.584	RUMP-PWY: formaldehyde oxidation I
PWY.585	SALVADEHYPOX-PWY: adenosine nucleotides degradation II
PWY.586	SER-GLYSYN-PWY: superpathway of L-serine and glycine biosynthesis I
PWY.587	SO4ASSIM-PWY: assimilatory sulfate reduction I
PWY.588	SPHINGOLIPID-SYN-PWY: sphingolipid biosynthesis (yeast)
PWY.589	SULFATE-CYS-PWY: superpathway of sulfate assimilation and cysteine biosynthesis
PWY.590	TCA-GLYOX-BYPASS: superpathway of glyoxylate bypass and TCA
PWY.591	TCA: TCA cycle I (prokaryotic)
PWY.592	THISYN-PWY: superpathway of thiamine diphosphate biosynthesis I
PWY.593	THISYNARA-PWY: superpathway of thiamine diphosphate biosynthesis III (eukaryotes)
PWY.594	THREOCAT-PWY: superpathway of L-threonine metabolism
PWY.595	THRESYN-PWY: superpathway of L-threonine biosynthesis
PWY.596	TRIGLSYN-PWY: diacylglycerol and triacylglycerol biosynthesis
PWY.597	TRNA-CHARGING-PWY: tRNA charging
PWY.598	TRPSYN-PWY: L-tryptophan biosynthesis
PWY.599	TYRFUMCAT-PWY: L-tyrosine degradation I
PWY.600	UBISYN-PWY: superpathway of ubiquinol-8 biosynthesis (early decarboxylation)
PWY.601	UDPNACETYLGALSYN-PWY: UDP-N-acetyl-D-glucosamine biosynthesis II
PWY.602	UDPNAGSYN-PWY: UDP-N-acetyl-D-glucosamine biosynthesis I
PWY.603	URDEGR-PWY: superpathway of allantoin degradation in plants
PWY.604	URSIN-PWY: ureide biosynthesis
PWY.605	VALSYN-PWY: L-valine biosynthesis

## Sheet: S5
Table S5 Statistics of differential pathways between groups from metagenomic data.
Categories	Pathway number	Pathway name	NCA average value	primary sCAD average value	ACS average value	primary sCAD vs.NCA		ACS vs.NCA		ACS vs. primary sCAD		Expression
						Fold change	q value	Fold change	q value	Fold change	q value	primary sCAD vs.NCA	ACS vs. NCA	ACS vs. primary sCAD
Aromatic Compound Related	PWY.24	CATECHOL-ORTHO-CLEAVAGE-PWY: catechol degradation to &beta;-ketoadipate	1.54647e-06	2.38249e-06	3.01494e-06	1.5406	0.0749357	1.94956	0.00308053	1.26545	0.896475	Up	Up	No Significance
Fatty Acid and Lipid Biosynthesis	PWY.44	FASYN-INITIAL-PWY: superpathway of fatty acid biosynthesis initiation (E. coli)	2.69896e-06	4.78131e-06	1.1486e-05	1.77154	0.771638	4.25571	2.2445e-08	2.40227	4.30237e-06	No Significance	Up	Up
Secondary Metabolite Biosynthesis/Degradation	PWY.51	GALACTITOLCAT-PWY: galactitol degradation	1.18869e-05	9.92897e-06	1.6865e-05	0.835286	0.857317	1.41878	0.0966253	1.69856	0.100558	No Significance	No Significance	No Significance
Secondary Metabolite Biosynthesis/Degradation	PWY.73	HEXITOLDEGSUPER-PWY: superpathway of hexitol degradation (bacteria)	2.63324e-05	2.33554e-05	3.63508e-05	0.886946	0.876713	1.38046	0.0828072	1.55642	0.0971953	No Significance	No Significance	Up
Carbohydrate Related	PWY.81	LACTOSECAT-PWY: lactose and galactose degradation I	1.99881e-05	1.30946e-05	3.56768e-05	0.655118	0.00355941	1.7849	0.0185009	2.72454	5.91826e-07	No Significance	Up	Up
Carbohydrate Related	PWY.104	P124-PWY: Bifidobacterium shunt	2.21579e-05	2.59026e-05	5.17596e-05	1.169	0.556557	2.33595	7.07576e-05	1.99824	8.08765e-06	No Significance	Up	Up
Butanediol Biosynthesis	PWY.105	P125-PWY: superpathway of (R,R)-butanediol biosynthesis	1.77389e-06	1.20914e-06	2.87365e-06	0.681631	0.941414	1.61997	0.000469379	2.37661	0.0016712	No Significance	Up	Up
C1 Compound Utilization and Assimilation	PWY.110	P185-PWY: formaldehyde assimilation III (dihydroxyacetone cycle)	1.25594e-05	1.28859e-05	1.9975e-05	1.026	0.691224	1.59044	0.00235278	1.55014	0.00136158	No Significance	Up	Up
Other	PWY.121	P621-PWY: nylon-6 oligomer degradation	1.20418e-06	1.41626e-06	3.67577e-06	1.17611	0.875278	3.0525	0.000113267	2.59541	0.00136158	No Significance	Up	Up
Aromatic Compound Related	PWY.133	PROTOCATECHUATE-ORTHO-CLEAVAGE-PWY: protocatechuate degradation II (ortho-cleavage pathway)	2.15858e-06	3.27949e-06	4.38318e-06	1.51928	0.098002	2.03059	0.00416299	1.33654	0.817591	Up	Up	No Significance
C1 Compound Utilization and Assimilation	PWY.143	PWY-1861: formaldehyde assimilation II (assimilatory RuMP Cycle)	2.0588e-05	1.50643e-05	2.80289e-05	0.731701	0.352802	1.36142	0.101765	1.86062	0.000906385	No Significance	No Significance	Up
Cofactor, Carrier, and Vitamin Biosynthesis	PWY.561	PWY3O-4107: NAD salvage pathway V (PNC V cycle)	2.14608e-05	2.23117e-05	4.7777e-05	1.03965	0.897144	2.22624	3.84121e-07	2.14134	1.19839e-05	No Significance	Up	Up
Aromatic Compound Related	PWY.182	PWY-5180: toluene degradation I (aerobic) (via o-cresol)	4.96035e-06	4.49063e-06	8.26694e-06	0.905307	0.988876	1.66661	0.00397619	1.84093	0.0114547	No Significance	Up	Up
Other	PWY.187	PWY-5265: peptidoglycan biosynthesis II (staphylococci)	7.50312e-06	2.80925e-06	1.1185e-05	0.374411	0.54427	1.49072	0.00124413	3.9815	1.4134e-05	No Significance	No Significance	Up
C1 Compound Utilization and Assimilation	PWY.194	PWY-5392: reductive TCA cycle II	2.10149e-06	3.23709e-06	4.65306e-06	1.54038	0.500564	2.21417	0.00131556	1.43742	0.199062	No Significance	Up	No Significance
Aromatic Compound Related	PWY.196	PWY-5417: catechol degradation III (ortho-cleavage pathway)	1.90857e-06	2.96252e-06	3.817e-06	1.55222	0.0784161	1.99993	0.00647107	1.28843	0.975391	Up	Up	No Significance
Aromatic Compound Related	PWY.200	PWY-5431: aromatic compounds degradation via &beta;-ketoadipate	1.90857e-06	2.96252e-06	3.817e-06	1.55222	0.0784161	1.99993	0.00647107	1.28843	0.975391	Up	Up	No Significance
Generation of Precursor Metabolites and Energy	PWY.201	PWY-5464: superpathway of cytosolic glycolysis (plants), pyruvate dehydrogenase and TCA cycle	1.83119e-06	1.4921e-06	3.0004e-06	0.814826	0.802355	1.6385	0.0143864	2.01086	0.0098887	No Significance	Up	Up
Amine and Polyamine Related	PWY.220	PWY-5692: allantoin degradation to glyoxylate II	9.11072e-07	1.5654e-06	2.09169e-06	1.7182	0.715043	2.29585	0.0132927	1.3362	0.1343	No Significance	Up	No Significance
Carbohydrate Related	PWY.226	PWY-5747: 2-methylcitrate cycle II	4.02286e-06	3.42868e-06	5.36256e-06	0.852301	0.780406	1.33302	0.0446795	1.56403	0.201628	No Significance	No Significance	No Significance
Secondary Metabolite Biosynthesis/Degradation	PWY.244	PWY-5910: superpathway of geranylgeranyldiphosphate biosynthesis I (via mevalonate)	1.81466e-06	1.30554e-06	3.92424e-06	0.719439	0.941414	2.16251	3.18272e-07	3.00583	4.44428e-06	No Significance	Up	Up
Fatty Acid and Lipid Biosynthesis	PWY.252	PWY-5981: CDP-diacylglycerol biosynthesis III	1.42212e-05	1.81161e-05	3.0268e-05	1.27389	0.538452	2.12838	3.63914e-07	1.67078	0.00136158	No Significance	Up	Up
Fatty Acid and Lipid Biosynthesis	PWY.254	PWY-5994: palmitate biosynthesis (type I fatty acid synthase)	1.85813e-06	2.73795e-06	5.66508e-06	1.47349	0.939575	3.0488	9.46717e-06	2.0691	3.60951e-05	No Significance	Up	Up
Aromatic Compound Related	PWY.274	PWY-6182: superpathway of salicylate degradation	1.48641e-06	2.37099e-06	3.13936e-06	1.59511	0.0778985	2.11204	0.00315312	1.32407	0.886671	Up	Up	No Significance
Aromatic Compound Related	PWY.275	PWY-6185: 4-methylcatechol degradation (ortho cleavage)	1.65248e-06	2.58687e-06	3.44383e-06	1.56545	0.199117	2.08403	0.00840448	1.33127	0.779901	No Significance	Up	No Significance
Carbohydrate Related	PWY.279	PWY-622: starch biosynthesis	1.8284e-05	2.4303e-05	4.68819e-05	1.3292	0.941414	2.5641	5.55444e-08	1.92906	2.50293e-06	No Significance	Up	Up
Aromatic Compound Related	PWY.295	PWY-6318: L-phenylalanine degradation IV (mammalian, via side chain)	1.34198e-06	1.44208e-06	2.16442e-06	1.07459	0.974524	1.61286	0.0419703	1.5009	0.121366	No Significance	Up	No Significance
Aromatic Compound Related	PWY.307	PWY-6435: 4-hydroxybenzoate biosynthesis III (plants)	1.23827e-06	1.91278e-06	2.1157e-06	1.54472	0.941414	1.70859	0.0912434	1.10609	0.215838	No Significance	Up	No Significance
Amine and Polyamine Related	PWY.319	PWY-6562: norspermidine biosynthesis	1.16239e-06	2.60902e-06	2.6493e-06	2.24453	0.159006	2.27918	0.0135376	1.01544	0.950186	No Significance	Up	No Significance
Generation of Precursor Metabolites and Energy	PWY.569	PWY66-367: ketogenesis	7.53788e-07	1.04085e-06	1.79109e-06	1.38083	0.59938	2.37612	0.00025807	1.72079	0.015735	No Significance	Up	Up
Fatty Acid and Lipid Biosynthesis	PWY.577	PWY66-430: myristate biosynthesis (mitochondria)	4.78869e-06	4.69063e-06	8.76409e-06	0.979523	0.629525	1.83017	0.0413481	1.86843	0.312875	No Significance	Up	No Significance
Cofactor, Carrier, and Vitamin Biosynthesis	PWY.340	PWY-6708: ubiquinol-8 biosynthesis (early decarboxylation)	1.12457e-06	1.34285e-06	2.06917e-06	1.19411	0.927367	1.83997	0.0761086	1.54087	0.213343	No Significance	Up	No Significance
Generation of Precursor Metabolites and Energy	PWY.353	PWY-6876: isopropanol biosynthesis (engineered)	2.73668e-06	2.10126e-06	3.23164e-06	0.767815	0.570391	1.18086	0.00234637	1.53795	0.0898279	No Significance	No Significance	Up
Generation of Precursor Metabolites and Energy	PWY.384	PWY-7117: C4 photosynthetic carbon assimilation cycle, PEPCK type	6.47839e-05	7.07813e-05	0.000110204	1.09258	0.715043	1.7011	5.04123e-09	1.55696	4.30237e-06	No Significance	Up	Up
Nucleoside and Nucleotide Degradation	PWY.400	PWY-7209: superpathway of pyrimidine ribonucleosides degradation	6.82451e-06	6.84633e-06	1.16103e-05	1.0032	0.547668	1.70127	3.40731e-05	1.69585	0.00476832	No Significance	Up	Up
Cofactor, Carrier, and Vitamin Biosynthesis	PWY.415	PWY-7245: superpathway of NAD/NADP - NADH/NADPH interconversion (yeast)	6.18124e-07	1.24247e-06	2.00245e-06	2.01007	0.562959	3.23956	0.0519837	1.61166	0.455844	No Significance	Up	No Significance
Generation of Precursor Metabolites and Energy	PWY.417	PWY-7254: TCA cycle VII (acetate-producers)	7.76425e-06	1.26069e-05	1.37931e-05	1.62372	0.128931	1.77649	0.00647107	1.09409	0.887057	No Significance	Up	No Significance
Cofactor, Carrier, and Vitamin Biosynthesis	PWY.418	PWY-7268: cytosolic NADPH production (yeast)	7.02525e-07	1.81983e-06	4.00663e-06	2.59041	0.548219	5.70318	0.0357213	2.20165	0.479461	No Significance	Up	No Significance
Carbohydrate Related	PWY.425	PWY-7294: D-xylose degradation IV	1.26259e-06	8.11557e-07	1.79906e-06	0.642769	0.803627	1.4249	0.0932215	2.21681	0.295757	No Significance	No Significance	No Significance
Fatty Acid and Lipid Biosynthesis	PWY.446	PWY-7388: octanoyl-[acyl-carrier protein] biosynthesis (mitochondria, yeast)	4.97562e-06	4.98014e-06	9.06382e-06	1.00091	0.556557	1.82165	0.0307745	1.81999	0.402217	No Significance	Up	No Significance
Generation of Precursor Metabolites and Energy	PWY.450	PWY-7396: butanol and isobutanol biosynthesis (engineered)	1.0694e-06	1.26784e-06	2.44336e-06	1.18555	0.414099	2.28478	0.00103594	1.92718	0.193046	No Significance	Up	No Significance
Other	PWY.475	PWY-7723: bacterial bioluminescence	9.81724e-07	8.95552e-07	1.713e-06	0.912223	0.893268	1.74489	0.00131556	1.91278	0.00175936	No Significance	Up	Up
Nucleoside and Nucleotide Degradation	PWY.516	PWY-8131: 5'-deoxyadenosine degradation II	2.02097e-05	1.91714e-05	2.88623e-05	0.948624	0.893338	1.42814	9.6392e-06	1.50549	4.15006e-05	No Significance	No Significance	Up
Carbohydrate Related	PWY.527	PWY-822: fructan biosynthesis	9.7858e-07	7.27771e-07	2.34945e-06	0.743701	0.556557	2.40088	0.00975094	3.22829	0.00121938	No Significance	Up	Up
Secondary Metabolite Biosynthesis/Degradation	PWY.529	PWY-922: mevalonate pathway I (eukaryotes and bacteria)	1.4842e-06	1.0135e-06	3.19224e-06	0.682857	0.941414	2.15082	2.89529e-07	3.14973	4.30237e-06	No Significance	Up	Up
Cofactor, Carrier, and Vitamin Biosynthesis	PWY.578	PYRIDNUCSAL-PWY: NAD salvage pathway I (PNC VI cycle)	2.40078e-05	2.46167e-05	4.72207e-05	1.02536	0.905454	1.96689	5.46382e-07	1.91824	1.42844e-05	No Significance	Up	Up
C1 Compound Utilization and Assimilation	PWY.584	RUMP-PWY: formaldehyde oxidation I	3.11288e-06	1.53157e-06	5.08372e-06	0.492012	0.396461	1.63313	0.0319165	3.31928	0.000496256	No Significance	Up	Up
Cofactor, Carrier, and Vitamin Biosynthesis	PWY.600	UBISYN-PWY: superpathway of ubiquinol-8 biosynthesis (early decarboxylation)	1.24739e-06	1.48053e-06	2.27997e-06	1.1869	0.927367	1.82779	0.0761942	1.53997	0.213343	No Significance	Up	No Significance
Amine and Polyamine Related	PWY.603	URDEGR-PWY: superpathway of allantoin degradation in plants	9.11072e-07	1.5654e-06	2.09169e-06	1.7182	0.715043	2.29585	0.0132927	1.3362	0.1343	No Significance	Up	No Significance
	Fold change > 1.5, q < 0.1

## Sheet: S6
Table S6 Significantly different polar metabolites identified by metabolomics.
m/z	RT	Adduct ion	KEGG ID	Metabolite	Classification	mass error	primary sCAD vs. NCA		ACS vs. NCA		ACS vs. primary sCAD
							q value	Fold Change	q value	Fold Change	q value	Fold Change
95.0495	7.62	[M+H]+	C00146	Phenol	Phenols	4.20835	0.0304392	1.33451	0.00474216	1.2485	0.918922	0.935548
103.039	2.54	[M-H]-	C05984	#2-Hydroxybutyrate	Organic acid	-3.88203	0.723854	0.885465	0.0458688	1.52808	0.0244861	1.72574
115.05	1.65	[M+H]+	C00429	*Dihydrouracil	Pyrimidine derivatives	0.869186	0.590662	1.11202	4.83978e-06	1.40174	0.00382753	1.26053
117.018	2.42	[M-H]-	C00042	#Succinate	Organic acid	-2.5637	0.723854	1.13776	5.44394e-05	1.40401	0.00660131	1.23401
119.034	1.34	[M-H]-	C00266	*2,3-Dihydroxybutanoate	Organic acid	-2.52029	0.132326	0.851885	0.332893	1.09226	0.00780517	1.28217
120.066	1.19	[M+H]+	C00188	#Threonine	Amino acids and derivatives	0.832879	0.23585	0.929538	0.00629191	0.802298	0.563748	0.863115
120.081	3.81	[M-H2O+H]+	C00483	Tyramine	Phenethylamines	0	0.657158	0.985823	0.0668287	1.11486	0.0897431	1.13089
137.023	7.65	[M-H]-	C00156	4-Hydroxybenzoate	Benzoic acids and derivatives	-0.729803	0.066442	1.34025	0.0355048	1.21591	0.832561	0.907231
130.086	1.65	[M+H]+	C00408	*Pipecolate	Organic acid	-0.76872	0.000115137	0.62486	0.0681394	0.938989	0.0310149	1.50272
132.065	1.32	[M+H]+	C01073	N-Acetyl-beta-alanine	Amino acids and derivatives	0	0.066442	0.717311	0.0106151	0.707442	0.941568	0.986241
133.049	1.5	[M-H]-	C01801	*Thyminose	Carbohydrates	-0.7516	0.196766	1.19347	0.0835845	1.24396	0.966614	1.0423
135.03	1.86	[M-H]-	C01620	*Threonate	Carbohydrates	8.88699	0.977216	1.14142	0.000286777	1.82717	0.00399828	1.60079
137.023	7.65	[M-H]-	C00805	#Salicylic acid	Benzoic acids and derivatives	-0.729803	0.82256	1.0023	0.00412059	8.10722	0.00399828	8.08862
138.018	8.1	[M-H2O-H]-	C01020	6-Hydroxynicotinate	Pyridine and derivatives	-0.72454	0.670062	0.957453	0.0662921	0.845229	0.331372	0.882789
147.113	0.95	[M+H]+	C00047	#Lysine	Amino acids and derivatives	-0.679751	0.670062	0.983949	7.99861e-05	0.818938	0.0244861	0.832297
149.044	1.24	[M-H]-	C00121	Ribose	Carbohydrates	0.670941	0.199495	0.875682	0.306307	1.12625	0.0104203	1.28615
151.039	7.37	[M-H]-	C04043	*Protocatechuatealdehyde	Phenylacetaldehydes	0	0.115533	0.729105	3.7603e-06	0.465552	0.00660131	0.638525
151.112	7.33	[M+H]+	C01767	*Carvone	Monoterpenes	-1.32352	0.066442	1.24785	0.0192679	1.21078	0.966614	0.970293
155.034	4.68	[M-H2O-H]-	C04236	2-Isopropyl-3-oxosuccinate	Organic acid	0	0.00456631	1.93428	0.306307	1.3586	0.0341204	0.702379
160.097	3.99	[M+H]+	C03087	5-Acetamidopentanoate	Fatty Acids	-0.624622	0.23585	1.14501	0.0227525	1.24448	0.51374	1.08687
161.044	1.14	[M-H]-	C02991	Rhamnono-1,4-lactone	Carbohydrates	0.620947	0.504952	0.96536	0.0561591	1.17025	0.0143395	1.21224
165.055	6.63	[M-H]-	C01198	*2-Hydroxyphenylpropanoate	Phenylpropanoic acids	0.60586	0.82256	1.01548	0.0207608	1.28303	0.0523962	1.26347
166.086	3.81	[M+H]+	C00079	#Phenylalanine	Amino acids and derivatives	-1.20419	0.590662	0.978604	0.0772662	1.10948	0.0741698	1.13374
167.034	6.95	[M-H]-	C00544	*Homogentisate	Phenylacetic acids	0.598681	0.670062	1.0778	0.0283581	1.42419	0.152023	1.32139
169.086	8.07	[M+K]+	C01149	Trimethylammoniobutanal	Carbonyl compounds	-3.54848	0.066442	1.37867	0.0421888	1.23905	0.710094	0.898732
171.006	0.91	[M+H]+	C00118	Glyceraldehyde 3-phosphate	Carbohydrates	1.16955	0.066442	0.638355	0.989406	0.97167	0.0227686	1.52215
175.024	1.44	[M-H]-	C00072	Ascorbate	Dihydrofurans	1.1427	0.306049	0.837724	0.564225	1.89956	0.0742568	2.26753
176.071	7.72	[M+H]+	C00954	#Indoleacetate	Indoles	-0.567954	0.29658	0.905921	0.00340903	0.801229	0.137859	0.884436
177.04	1.16	[M-H]-	C00198	*Gluconolactone	Carbohydrates	1.12969	0.420973	0.920611	0.264211	1.12592	0.0350823	1.22301
179.055	1.12	[M-H]-	C00031	#Glucose	Carbohydrates	1.67546	0.670062	0.962576	0.0639846	1.15688	0.014634	1.20186
181.009	1.91	[M+Na]+	C03453	4-Oxalocrotonate	Organic acid	-7.1819	0.989419	1.04089	0.0421888	1.62673	0.0741698	1.56283
181.071	1.12	[M-H]-	C00794	*Sorbitol	Carbohydrates	1.10454	0.731459	0.934699	4.83978e-06	2.10255	0.00021129	2.24945
192.063	5.22	[M+Na]+	C00314	Pyridoxine	Pyridoxines	-1.04132	0.714524	0.987824	0.0244134	1.12607	0.0601757	1.13995
194.045	6.57	[M-H]-	C00822	*Dopaquinone	Amino acids and derivatives	1.54603	0.580487	1.22058	1.30946e-05	5.22779	0.00143198	4.28304
197.005	1.87	[M+Na]+	C00417	Aconitate	Carboxylic acids and derivatives	-3.0456	0.066442	1.34577	5.27043e-08	2.13276	0.00382753	1.5848
205.097	4.58	[M+H]+	C00078	#Tryptophan	Amino acids and derivatives	-1.46272	0.456911	0.920144	0.00412059	0.826397	0.544604	0.898116
208.097	6.6	[M+H]+	C03519	N-Acetyl-L-phenylalanine	Amino acids and derivatives	0	0.723854	0.983213	0.0106151	1.20194	0.0104143	1.22246
215.139	1.97	[M+H]+	C01909	Dethiobiotin	Biotin and derivatives	-1.39445	0.944833	0.775992	0.0850907	1.12038	0.115275	1.4438
219.134	3.99	[M+H]+	C04020	Lysopine	Amino acids and derivatives	-1.36903	0.066442	0.837948	0.00474216	2.70426	1.38371e-05	3.22724
220.118	4.1	[M+H]+	C00864	#Pantothenate	Polyols	-1.36291	0.82256	0.975013	0.00203876	1.23481	0.00607498	1.26646
221.092	3.25	[M+H]+	C00643	*Oxitriptan	Neurotransmitters	-1.3569	0.303782	0.661373	0.0951948	0.654847	0.928972	0.990132
225.088	8.43	[M+H]+	C03227	3-Hydroxy-L-kynurenine	Amino acids and derivatives	5.77554	0.066442	1.41402	0.0244134	1.38913	0.966614	0.982395
227.055	8.97	[M+H]+	C00251	Chorismate	Organic acid	-1.76169	0.199495	0.714103	0.0505673	1.72549	0.00124738	2.41631
237.087	3.93	[M+H]+	C02700	*N-Formylkynurenine	Amino acids and derivatives	-2.10893	0.0860135	0.694018	0.00455976	0.648968	0.510254	0.935089
243.027	2.49	[M-H2O+H]+	C01172	Glucose 6-phosphate	Carbohydrates	2.88035	0.506267	0.888092	0.00241572	1.61983	0.000365918	1.82394
262.046	6.77	[M+Cl]-	C00826	Arogenate	Carbohydrates	-4.96093	0.0743693	0.447535	2.05383e-07	3.45731	0.00104064	7.72524
266.029	4.82	[M+HCOO]-	C01111	7,8-Dihydroxykynurenate	Amino acids and derivatives	-3.75898	0.82256	0.931397	0.0421888	1.22189	0.0227686	1.31189
272.999	7.92	[M-H]-	C01218	6-Phospho-2-dehydro-D-gluconate	Carbohydrates	-4.76189	0.973812	1.31855	1.2167e-08	3.26905	2.25751e-06	2.47928
277.14	10.15	[M+H]+	C00449	Saccharopine	Amino acids and derivatives	3.24746	0.0860135	1.38931	0.196833	1.08384	0.368409	0.78013
287.236	9.81	[M+H]+	C00899	Vitamin A	Retinoids	-2.08887	0.973812	1.00651	0.0393272	0.777556	0.0523962	0.772524
301.216	7.48	[M+H]+	C00777	Retinoate	Retinoids	-1.65994	0.0738544	0.752406	4.32863e-05	2.24282	3.23843e-08	2.98086
310.047	6.76	[M+H]+	/	Clopidogrel Carboxylic Acid	-	5.80561	0.122451	0.520533	3.17397e-06	4.40472	0.00583028	8.46195
317.212	15.65	[M-H]-	C00909	LTA4	Fatty Acids	3.15247	0.82256	0.986361	0.0321918	1.8807	0.0238386	1.90671
335.223	11.25	[M-H]-	C02165	LTB4	Fatty Acids	3.57972	0.000606588	0.407638	0.000124152	0.442264	0.840185	1.08494
351.217	11.62	[M-H]-	C02198	TXA2	Fatty Acids	0.569449	0.066442	0.834303	0.306307	1.05489	0.00104064	1.2644
365.105	1.21	[M+Na]+	C01235	Galactinol	Carbohydrates	-1.91725	0.973812	0.940107	8.94925e-05	1.52713	4.49584e-05	1.62442
399.128	8.24	[M+Na]+	C00255	Riboflavin	Pyrimidine derivatives	0.250547	0.0131054	1.08605	0.00600768	0.523663	0.36337	0.48217
403.356	22.65	[M+H]+	C03594	7α-Hydroxycholesterol	Cholesterols	-2.47919	0.00441335	0.515303	0.0624985	1.21122	0.380844	2.3505
447.086	7.45	[M+HCOO]-	C04352	4-Phosphopantothenoyl-L-cysteine	Amino acids and derivatives	6.26282	0.0658823	1.52049	0.0786805	1.54397	0.481546	1.01545
464.302	9.49	[M-H]-	C01921	Glycocholate	Bile acids	2.36915	0.0290877	0.697674	0.112728	1.2574	0.51374	1.80227
“*”represent metabolites which have been identified by LC-MS2; "#" represents the metabolite identified by comparison with standard substances; others have been identified by isotope pattern.The highlighted ones were significant (q < 0.1); Fold change > 1.50: up-regulated metabolites; Fold change < 0.67: down-regulated metabolites. Abbreviation: NCA, Normal Coronary Artery; primary sCAD, primary …

## Sheet: S7
Table S7 Significantly different lipids identified by metabolomics.
m/z	rt	Adduct ion	Metabolite	Lipid category	Lipid SubClass	mass error	primary sCAD vs. NCA		ACS vs. NCA		ACS vs. primary sCAD
							q value	Fold Change	q value	Fold Change	q value	Fold Change
217.123	2.89	[M+H]+	FA 14:6	Fatty acyl	Fatty acids	3.68456	0.00336034	1.40083	0.0829549	1.30888	0.239403	0.934363
223.17	4.55	[M-H]-	FA 14:2	Fatty acyl	Fatty acids	-1.79235	0.0316065	0.651351	2.33857e-06	0.405763	0.0245058	0.622957
252.124	4.4	[M+NH4]+	MG 10:6	Glycerolipid	Monoacylglycerols	2.64157	0.00118076	1.47056	0.773124	1.19006	0.0022719	0.809259
253.217	9.5	[M-H]-	*FA 16:1	Fatty acyl	Fatty acids	-0.394918	0.0615737	1.43004	0.375932	0.932019	0.00721803	0.651743
268.191	1.03	[M+NH4]+	MG O-12:5	Glycerolipid	Monoacylglycerols	2.53551	0.176127	2.16751	3.16256e-07	3.35353	0.00394344	1.54718
279.233	9.95	[M-H]-	*FA 18:2	Fatty acyl	Fatty acids	0.358124	0.0120909	1.39239	0.489551	0.933034	0.00185299	0.670093
281.249	15.71	[M-H]-	*FA 18:1	Fatty acyl	Fatty acids	0	0.0794002	1.28592	0.672133	0.903218	0.0257167	0.702392
295.228	9.93	[M-H]-	*OHFA 18:2	Fatty acyl	Fatty acids	-0.338721	0.00568814	1.3201	0.326896	0.891165	0.000292732	0.675072
302.306	3.79	[M+H]+	LCB 18:0	Sphingolipid	Sphingolipids	1.46871	0.0749182	1.20988	0.000238844	1.5585	0.057517	1.28815
305.249	10.45	[M-H]-	FA 20:3	Fatty acyl	Fatty acids	0.655204	0.0794002	1.76123	0.242389	0.792102	0.00475813	0.449742
307.264	11.4	[M-H]-	FA 20:2	Fatty acyl	Fatty acids	0	0.00709316	1.80135	0.0969453	0.746116	2.87389e-05	0.414198
309.28	12.72	[M-H]-	*FA 20:1	Fatty acyl	Fatty acids	0.646663	0.188554	1.35642	0.0165067	0.746224	0.000507537	0.550142
315.218	4.55	[M+HCOO]-	*OHFA 16:1	Fatty acyl	Fatty acids	-0.317241	6.60001e-05	0.723261	2.20894e-08	0.655026	0.168453	0.905657
319.228	6.68	[M-H]-	*FA 20:4	Fatty acyl	Fatty acids	0.100242	0.00118076	1.81937	0.0458638	1.33119	0.104126	0.731675
323.259	9.14	[M-H]-	*OHFA 20:2	Fatty acyl	Fatty acids	0.405248	0.000856412	1.53208	0.915852	1.07793	0.00160285	0.70357
329.249	10.39	[M-H]-	*FA 22:5	Fatty acyl	Fatty acids	0.607444	0.0574157	1.63036	0.641723	0.950728	0.015681	0.583138
338.27	9.04	[M-H]-	*NAE 18:2	Fatty acyl	N-acyl ethanolamines (NAE)	0.685843	0.676416	1.33519	0.0177442	0.769447	0.0160629	0.576281
339.327	15.71	[M-H]-	*FA 22:0	Fatty acyl	Fatty acids	-0.159139	0.343572	0.843471	0.000732776	0.636425	0.00606515	0.754531
343.228	6.5	[M-H]-	*OHFA 22:6	Fatty acyl	Fatty acids	0.291352	0.0199059	1.8129	0.230447	1.37834	0.19343	0.760296
343.249	5.53	[M+CH3COO]-	MG O-14:2	Glycerolipid	Monoacylglycerols	0.588494	4.00158e-06	0.840546	8.38171e-19	0.738153	0.00368008	0.878183
345.205	8.9	[M-H]-	MG 18:6	Glycerolipid	Monoacylglycerols	-3.86146	0.711809	1.10225	0.0323087	0.904305	0.11391	0.820415
347.22	9.95	[M-H]-	MG 18:5	Glycerolipid	Monoacylglycerols	-3.98305	0.0429534	1.27682	0.71362	0.959895	0.0137882	0.751784
347.259	8.88	[M-H]-	*FA 22:4	Fatty acyl	Fatty acids	0	0.0328569	1.77326	0.20579	0.930151	0.00148089	0.524544
355.286	9.39	[M-H]-	MG 18:1	Glycerolipid	Monoacylglycerols	0.562928	4.12944e-05	0.838678	2.74998e-14	0.753373	0.00610973	0.898286
357.265	6.08	[M+HCOO]-	MG O-16:2	Glycerolipid	Monoacylglycerols	0.425455	7.60781e-07	0.806958	7.95372e-21	0.708549	0.00475813	0.87805
368.28	4.53	[M+NH4]+	MG 18:4	Glycerolipid	Monoacylglycerols	2.34876	0.00923364	0.609393	4.65737e-10	0.354983	0.000900743	0.582518
381.337	12.66	[M-H]-	FA 24:1	Fatty acyl	Fatty acids	-0.262235	0.12656	1.0884	0.00240411	0.687285	0.301225	0.631465
385.296	7.37	[M+HCOO]-	MG O-18:2	Glycerolipid	Monoacylglycerols	-0.12458	0.00123358	0.729619	1.45752e-09	0.541275	0.00677358	0.74186
398.327	5.96	[M+NH4]+	MG 20:3	Glycerolipid	Monoacylglycerols	2.04606	0.0645053	1.33563	0.433463	0.904394	0.00573923	0.677127
409.369	13.39	[M-H]-	*FA 26:1	Fatty acyl	Fatty acids	-0.0464129	4.14506e-05	0.761142	1.23023e-08	0.705318	0.547826	0.926657
414.286	5.03	[M+HCOO]-	ACar 14:1	Fatty acyl	Acyl carnitines (CAR)	0.482758	0.41971	1.24681	0.0472817	0.800451	0.00721803	0.641999
419.353	11.2	[M-H]-	MG O-24:4	Glycerolipid	Monoacylglycerols	0.789311	0.00667665	0.741471	0.317073	0.847541	0.0304644	1.14305
423.385	14.09	[M-H]-	MG O-24:2	Glycerolipid	Monoacylglycerols	0.545604	1.66275e-05	0.787992	6.94503e-12	0.709602	0.159437	0.900519
429.301	6	[M+HCOO]-	*FA 26:6	Fatty acyl	Fatty acids	0	0.00190314	0.368486	0.0132122	0.550916	0.969695	1.49508
433.369	12.64	[M-H]-	*FA 28:3	Fatty acyl	Fatty acids	-0.274593	0.00679964	0.601852	0.031794	0.604672	0.29763	1.00468
437.291	4.99	[M+HCOO]-	MG 20:4	Glycerolipid	Monoacylglycerols	0.228681	1.03999e-06	0.390856	0.3396	1.10602	9.83601e-05	2.82973
447.252	6.76	[M-H]-	DG O-26:11	Glycerolipid	Diacylglycerols	-4.88089	0.582818	0.767222	0.16207	1.17321	0.0318099	1.52916
452.374	7.44	[M+H]+	*ACar 20:2	Fatty acyl	Acyl carnitines (CAR)	1.76845	0.17236	1.39317	0.335342	0.897853	0.01446	0.644469
453.432	15.81	[M-H]-	MAG O-26:1	Glycerolipid	Monoacylglycerols	0.619719	0.0412416	0.897565	3.10135e-13	0.660138	2.03678e-06	0.735477
454.39	8.49	[M+NH4]+	MAG 24:3	Glycerolipid	Monoacylglycerols	2.01149	0.00273555	1.7646	0.422539	0.969011	0.000170219	0.549141
456.406	9.9	[M+H]+	ACar 20:0	Fatty acyl	Acyl carnitines (CAR)	1.75283	0.000147412	2.06988	0.915852	1.08632	8.59295e-05	0.524823
466.294	8.05	[M-H]-	LPC 14:0	Glycerophospholipid	Lyso-glycerophospholipids	0.643371	0.0147101	0.641336	0.461727	1.16823	0.00194367	1.82155
469.274	10.07	[M+H-H2O]+	*LPA 22:4	Glycerophospholipid	Lyso-glycerophospholipids	5.54051	0.00186318	1.67873	0.00975384	0.562521	2.8314e-08	0.335088
484.437	11.5	[M+H]+	*ACar 22:0	Fatty acyl	Acyl carnitines (CAR)	1.6514	0.0336821	1.54352	0.936036	1.08573	0.0249374	0.703412
489.302	10.12	[M-H]-	LPA 22:2	Glycerophospholipid	Lyso-glycerophospholipids	4.29185	6.60001e-05	1.2848	0.101006	1.11296	0.00735037	0.866252
496.341	11.09	[M+H]+	*PC-O 16:0	Glycerophospholipid	Lyso-glycerophospholipids	2.21622	0.41971	1.22332	0.0198894	0.874177	0.00484299	0.714596
497.421	13.28	[M+HCOO]-	MAG O-26:2	Glycerolipid	Diacylglycerols	0.102529	0.0919061	0.585959	2.26361e-07	0.352031	0.000311515	0.600777
502.294	5.9	[M-H]-	*LPE 20:3	Glycerophospholipid	Lyso-glycerophospholipids	0.398173	0.000652162	0.644	0.0395954	0.844184	0.134667	1.31085
505.336	11.02	[M-H]-	DG O-30:10	Glycerolipid	Diacylglycerols	2.90105	0.919568	1.13295	4.95217e-08	0.535086	1.16298e-06	0.472295
507.352	12.14	[M-H]-	DG O-30:9	Glycerolipid	Diacylglycerols	3.18518	0.919568	1.00999	0.00324548	0.656845	0.00202538	0.650349
509.289	7.27	[M-H]-	LPG 18:1	Glycerophospholipid	Lyso-glycerophospholipids	1.5826	0.00667665	1.31828	0.750778	0.955501	0.00203465	0.724812
510.452	11.5	[M+H]+	*ACar 24:1	Fatty acyl	Acyl carnitines (CAR)	1.00695	0.483445	1.10707	0.195049	0.815536	0.0288926	0.736661
520.51	17.42	[M+H]+	*Cer 34:2	Sphingolipid	Ceramides (Cer)	1.53696	0.0176435	1.27415	0.3396	0.968878	0.00290379	0.76041
524.271	3.46	[M+Na]+	LPE 20:4	Glycerophospholipid	Lyso-glycerophospholipids	-4.57776	7.89948e-05	0.677739	5.26126e-21	0.4174	1.28475e-06	0.615871
524.299	5.98	[M-H]-	*LPS 18:0	Glycerophospholipid	Lyso-glycerophospholipids	-0.381461	0.000192776	0.535391	0.0682954	0.70404	0.0099978	1.315
524.3	8.32	[M+CH3COO]-	*LPC 14:1	Glycerophospholipid	Lyso-glycerophospholipids	0.762923	3.96251e-05	1.44066	3.38344e-09	2.08495	0.118413	1.44722
524.335	6.74	[M+HCOO]-	*LPC O-16:1	Glycerophospholipid	Lyso-glycerophospholipids	-0.76287	0.00185467	0.486738	0.3396	0.880688	0.0220076	1.80937
528.31	7.44	[M+H]+	*LPE 22:5	Glycerophospholipid	Lyso-glycerophospholipids	2.08212	0.00787193	1.50234	0.105877	0.728825	1.6576e-05	0.485127
531.273	6.36	[M-H]-	LPG 20:4	Glycerophospholipid	Lyso-glycerophospholipids	0.481862	2.02221e-06	2.11919	0.00282116	1.85019	0.0475485	0.873061
536.409	9.96	[M+H]+	*LPC O-20:1	Glycerophospholipid	Lyso-glycerophospholipids	2.60996	0.0441829	1.64381	0.433463	1.05713	0.00758192	0.643098
539.413	15.83	[M-H]-	DG O-32:7	Glycerolipid	Diacylglycerols	4.10819	0.41868	0.994749	0.000459473	1.38131	0.000292732	1.3886
540.367	7.8	[M+NH4]+	DG 30:9	Glycerolipid	Diacylglycerols	-2.4983	0.00268512	0.698814	0.0674374	0.775942	0.0595954	1.11037
541.266	2.8	[M+CH3COO]-	MGMG 16:5	Glycerolipid	Monoacylglycerols	0.302994	0.00118344	2.09899	0.254078	0.583783	2.36572e-06	0.278126
547.308	11.22	[M+HCOO]-	DG O-30:12	Glycerolipid	Diacylglycerols	2.1688	0.68712	1.01092	2.0927e-08	0.426778	4.61623e-06	0.422167
549.488	14.19	[M+Na]+	DG O-30:0	Glycerolipid	Diacylglycerols	5.40688	0.213588	1.56453	0.0388388	0.717823	0.00212295	0.458811
561.38	11.91	[M+CH3COO]-	DG 28:5	Glycerolipid	Diacylglycerols	0.573587	0.278773	1.15979	0.21522	0.810665	0.000533556	0.698977
570.357	7.22	[M+H]+	*LPC 22:5	Glycerophospholipid	Lyso-glycerophospholipids	2.80527	0.0441829	1.33417	0.390001	0.910401	0.00330887	0.682372
572.402	3.71	[M+Na]+	LPE O-24:1	Glycerophospholipid	Lyso-glycerophospholipids	-4.79381	0.0778774	1.30106	0.034829	1.43917	0.834218	1.10615
575.339	12.12	[M+HCOO]-	DG O-32:12	Glycerolipid	Diacylglycerols	2.23695	0.644251	1.03998	4.03047e-05	0.574196	0.00128911	0.552122
575.505	14.38	[M+Na]+	DG O-32:1	Glycerolipid	Diacylglycerols	4.90181	0.122533	1.17554	0.00521893	0.801183	5.75252e-05	0.681547
595.289	6.2	[M-H]-	*LPI 18:2	Glycerophospholipid	Lyso-glycerophospholipids	1.00791	0.625516	1.09621	0.0491741	0.856651	0.017127	0.781465
599.359	12.28	[M+CH3COO]-	TG 30:7	Glycerolipid	Triacylglycerols	0.597305	0.224808	0.915556	0.105898	1.31188	0.00677358	1.43287
615.447	17.95	[M+HCOO]-	TG 30:0	Glycerolipid	Triacylglycerols	-0.742549	0.355302	1.33556	0.0472817	1.94725	0.013233	1.458
621.306	6.12	[M+H]+	LPI 20:4	Glycerophospholipid	Lyso-glycerophospholipids	3.37999	0.0205078	1.42708	0.313625	0.86836	0.0185799	0.608488
623.505	13.84	[M+Na]+	DG O-36:5	Glycerolipid	Diacylglycerols	4.68483	0.594339	1.08676	0.00802827	0.790474	0.0836318	0.727368
629.368	11.91	[M+HCOO]-	TG 32:7	Glycerolipid	Triacylglycerols	-2.87113	0.216962	1.22646	0.00405549	0.757191	0.000192221	0.617379
637.481	16.3	[M+Na]+	DG 36:5	Glycerolipid	Diacylglycerols	1.72554	0.955559	1.06808	0.00186875	1.36931	0.00290379	1.28204
640.319	3.63	[M+H]+	PS 26:6	Glycerophospholipid	Glycerophosphoserines (PS)	4.20105	0.000250458	0.752526	5.26126e-21	0.502732	3.94234e-07	0.668059
644.391	8.84	[M+HCOO]-	LPC 24:4	Glycerophospholipid	Lyso-glycerophospholipids	-3.09283	0.14209	1.2022	0.394163	1.00438	0.0137695	0.835453
647.514	12.56	[M+H]+	*SM 30:1	Sphingolipid	Sphingomyelins (SM)	2.39223	0.0744854	0.735097	9.06923e-05	0.556308	0.0308115	0.756782
652.391	3.48	[M+Na]+	PE 28:3	Glycerophospholipid	Glycerophosphoethanolamines (PE)	-4.71188	2.02221e-06	0.583851	8.06052e-17	0.319194	6.8507e-06	0.546705
659.365	5.01	[M-H]-	PA 34:8	Glycerophospholipid	Glycerophosphates (PA)	4.05088	0.946101	1.2507	0.0119256	1.44198	0.057517	1.15293
661.529	13.27	[M+H]+	CerPE 34:1	Sphingolipid	Ceramides (Cer)	1.81096	0.124295	0.690048	0.00880859	0.64196	0.244378	0.930313
673.53	12.77	[M+H]+	*SM 32:2	Sphingolipid	Sphingomyelins (SM)	2.52105	0.0367196	0.806288	6.78045e-06	0.661517	0.0160629	0.820447
674.471	3.88	[M+Na]+	CerP 34:0	Sphingolipid	Ceramides (Cer)	-7.41317	0.00871632	1.47306	0.00247768	1.68487	0.900485	1.14379
677.561	14.66	[M+H]+	SM 32:0	Sphingolipid	Sphingomyelins (SM)	2.21383	0.965182	0.886834	0.00190153	0.607775	0.00134106	0.685331
678.408	5.01	[M+Na]+	PE 30:4	Glycerophospholipid	Glycerophosphoethanolamines (PE)	-4.2747	0.0733968	1.20268	0.031794	1.36147	0.854155	1.13203
692.56	16.3	[M+H]+	*PC O-30:0	Glycerophospholipid	Glycerophosphocholines (PC)	1.29953	0.116039	0.814293	0.00117134	0.649356	0.124931	0.797448
695.564	12.66	[M-H]-	DG 42:6	Glycerolipid	Diacylglycerols	2.87537	0.0645053	0.589379	0.0682954	0.62392	0.93832	1.05861
696.498	15.71	[M-H]-	PE O-34:4	Glycerophospholipid	Glycerophosphoethanolamines (PE)	0.430727	0.000394799	0.422528	0.024466	0.596771	0.0848781	1.41238
701.424	6.41	[M+NH4]+	PE O-34:11	Glycerophospholipid	Glycerophosphoethanolamines (PE)	-4.29981	0.0459356	0.824746	0.00975384	0.649459	0.814659	0.787466
706.54	15.42	[M+H]+	*PC 30:0	Glycerophospholipid	Glycerophosphocholines (PC)	2.12303	0.220061	0.962322	0.000863712	0.750157	0.154267	0.779528
714.506	14.34	[M-H]-	*PE 34:2	Glycerophospholipid	Glycerophosphoethanolamines (PE)	-1.95939	0.0645053	0.859167	0.000384448	0.671935	0.161452	0.782077
715.366	4.74	[M+CH3COO]-	MGDG 28:9	Glycerolipid	Monoacylglycerols	-4.75418	0.573278	1.3551	0.0987843	1.90699	0.311787	1.40727
716.562	15.4	[M+H]+	*PC O-32:2	Glycerophospholipid	Glycerophosphocholines (PC)	3.76801	0.00443565	0.354262	0.0165067	0.498687	0.604382	1.40768
718.482	14.64	[M-H]-	PE O-36:7	Glycerophospholipid	Glycerophosphoethanolamines (PE)	-0.158668	6.60001e-05	0.550915	0.108688	0.750595	0.00475813	1.36245
719.571	13.48	[M+H]+	*SM 34:1	Sphingolipid	Sphingomyelins (SM)	1.298	0.110655	0.860318	8.62792e-05	0.632781	0.0422058	0.73552
722.499	13.91	[M+HCOO]-	*PC 28:0	Glycerophospholipid	Glycerophosphocholines (PC)	0.968861	0.555603	0.984052	0.00039764	0.507156	0.0068302	0.515375
722.513	15.64	[M+Na]+	*PE-O 34:3	Glycerophospholipid	Glycerophosphoethanolamines (PE)	5.25945	0.00351225	0.543198	0.242389	0.918062	0.0927496	1.69011
728.524	13.63	[M+H]+	*PC 32:3	Glycerophospholipid	Glycerophosphocholines (PC)	1.37264	0.000856412	0.707473	1.80156e-06	0.484523	0.280807	0.684865
730.54	14.54	[M+H]+	*PC 32:2	Glycerophospholipid	Glycerophosphocholines (PC)	2.19017	0.0224862	0.834294	1.70978e-05	0.64321	0.1725	0.770962
754.572	15.69	[M+H]+	PC 35:4	Glycerophospholipid	Glycerophosphocholines (PC)	-3.04808	0.000250458	0.639043	0.254078	0.863172	0.00290379	1.35073
756.556	14.72	[M+H]+	*PC 34:3	Glycerophospholipid	Glycerophosphocholines (PC)	2.24703	0.0031075	0.802364	4.03047e-05	0.722994	0.628038	0.90108
764.558	15.27	[M+H]+	PC O-36:6	Glycerophospholipid	Glycerophosphocholines (PC)	-0.653972	0.000192776	0.662031	0.0728958	0.841438	0.0195475	1.271
772.454	11.2	[M+HCOO]-	PC O-34:10	Glycerophospholipid	Glycerophosphocholines (PC)	-2.96845	0.37298	1.15965	0.000365677	0.744513	0.000120134	0.642017
774.566	14.38	[M+NH4]+	TG 46:11	Glycerolipid	Triacylglycerols	-0.666179	0.915914	1.0053	0.00298252	0.730044	0.00212295	0.726192
778.538	15.91	[M+H]+	*PC 36:6	Glycerophospholipid	Glycerophosphocholines (PC)	0.513783	0.0125036	0.673257	0.394729	1.09616	0.160676	1.62814
778.54	13.86	[M+H]+	MMPE 38:6	Glycerophospholipid	Glycerophosphoethanolamines (PE)	2.01403	0.000583102	0.73164	0.00617581	0.73461	0.168646	1.00406
780.518	17.48	[M+HCOO]-	*PC O-34:6	Glycerophospholipid	Glycerophosphocholines (PC)	-1.01727	0.000671214	0.44877	0.22391	0.502932	0.00677358	1.12069
782.533	14.11	[M+HCOO]-	PC O-34:5	Glycerophospholipid	Glycerophosphocholines (PC)	-1.02232	0.000613603	0.453842	0.22391	0.692288	0.00735377	1.52539
788.486	15.39	[M+CH3COO]-	*PC O-34:9	Glycerophospholipid	Glycerophosphocholines (PC)	-1.8935	0.0141875	0.413828	0.511345	1.05576	0.000355488	2.55121
788.523	15.31	[M-H]-	*PE 40:7	Glycerophospholipid	Glycerophosphoethanolamines (PE)	-1.01455	0.000671214	0.725456	0.382188	1.15883	1.52684e-05	1.59738
794.57	15.29	[M+H]+	PE 40:5	Glycerophospholipid	Glycerophosphoethanolamines (PE)	0.503417	0.000583102	0.689384	0.281811	0.900183	0.0068302	1.30578
794.591	7.37	[M+HCOO]-	ACer 48:8	Fatty acyl	Acyl carnitines (CAR)	-3.55779	0.00923364	0.808126	0.00126574	0.635099	0.803469	0.785891
798.565	15.42	[M+CH3COO]-	PC O-34:4	Glycerophospholipid	Glycerophosphocholines (PC)	-0.125225	0.00109753	0.587733	0.541823	0.869476	0.00166738	1.47937
800.618	18.43	[M+H]+	PE 40:2	Glycerophospholipid	Glycerophosphoethanolamines (PE)	1.62375	0.005438	0.73487	0.0112787	0.763842	0.725948	1.03942
802.574	16.68	[M+H]+	PE O-42:8	Glycerophospholipid	Glycerophosphoethanolamines (PE)	-1.14	0.00273555	0.652165	0.479065	0.959408	0.0253781	1.47111
805.68	19.01	[M+H]+	*SM 40:0	Sphingolipid	Sphingomyelins (SM)	0.351256	0.00769253	1.25456	0.646939	0.701068	6.42641e-05	0.558815
806.498	14.98	[M+CH3COO]-	*PC 34:7	Glycerophospholipid	Glycerophosphocholines (PC)	0.424056	0.152143	1.42909	0.536687	0.97893	0.0460612	0.685002
807.503	13.97	[M-H]-	*PI 32:1	Glycerophospholipid	Glycerophosphoinositols (PI)	-0.123839	0.124295	1.35851	0.153867	0.839938	0.00365574	0.61828
807.638	16.38	[M+Na]+	SM 40:2	Sphingolipid	Sphingomyelins (SM)	3.59073	0.955559	1.05906	0.00975384	0.663513	0.0185799	0.626511
808.666	20.99	[M-H]-	HexCer 42:2	Sphingolipid	Ceramides (Cer)	-1.73124	0.0865512	0.467766	0.313625	0.656341	0.495923	1.40314
810.528	13.85	[M-H]-	*PS 38:4	Glycerophospholipid	Glycerophosphoserines (PS)	-1.85064	0.0120909	0.725795	0.425468	0.856544	0.0490955	1.18015
814.537	14.52	[M+H]+	PE 42:9	Glycerophospholipid	Glycerophosphoethanolamines (PE)	-1.10492	0.00917695	0.678067	0.0107038	0.667361	0.834218	0.98421
816.424	3.69	[M+K]+	PS 36:7	Glycerophospholipid	Glycerophosphoserines (PS)	3.91955	8.94707e-05	0.76814	5.26126e-21	0.529426	1.39011e-06	0.689231
820.586	15.64	[M+H]+	PE 42:6	Glycerophospholipid	Glycerophosphoethanolamines (PE)	1.09678	0.000619852	0.704261	0.641723	1.0469	9.38571e-05	1.48653
822.602	15.11	[M+H]+	*PC 39:5	Glycerophospholipid	Glycerophosphocholines (PC)	1.58035	0.00116512	0.56687	0.11836	0.844048	0.083861	1.48896
826.539	14.19	[M+H]+	*PC 40:10	Glycerophospholipid	Glycerophosphocholines (PC)	0.604933	0.000583102	0.613399	0.00126341	0.60115	0.280807	0.980032
835.387	4.74	[M+CH3COO]-	TGMG 12:0	Glycerolipid	Triacylglycerols	4.37284	0.0232625	1.48341	0.00126341	1.69189	0.468652	1.14054
835.535	14.38	[M+H]+	PI 34:2	Glycerophospholipid	Glycerophosphoinositols (PI)	2.39368	0.105448	1.19574	0.00975384	0.809356	9.83601e-05	0.676864
837.551	15.29	[M+H]+	PI 34:1	Glycerophospholipid	Glycerophosphoinositols (PI)	2.26852	0.924177	1.05378	0.00240152	0.760164	0.00721803	0.721367
838.609	14.7	[M+K]+	*PC 38:2	Glycerophospholipid	Glycerophosphocholines (PC)	0.18006	0.00926762	0.796274	0.0674374	0.801164	0.237487	1.00614
840.624	14.91	[M+K]+	*PC O-38:1	Glycerophospholipid	Glycerophosphocholines (PC)	-0.713755	0.0177169	0.848294	0.000753351	0.788472	0.76464	0.929479
842.664	19.64	[M+H]+	*PC 40:2	Glycerophospholipid	Glycerophosphocholines (PC)	0.712028	0.959142	0.993015	0.00223689	0.585931	0.00160285	0.590053
854.627	16.88	[M+NH4]+	TG 52:13	Glycerolipid	Triacylglycerols	-2.35892	0.0172684	0.378219	0.0706269	0.614294	0.565431	1.62417
856.586	14.42	[M+H]+	*PC 42:9	Glycerophospholipid	Glycerophosphocholines (PC)	1.05068	0.00273555	0.64564	0.00126341	0.69309	0.961555	1.07349
858.524	16.43	[M+CH3COO]-	*PC 38:9	Glycerophospholipid	Glycerophosphocholines (PC)	-3.37788	0.0125036	0.746699	0.213602	1.12352	9.38571e-05	1.50465
864.53	14.09	[M+HCOO]-	Hex2Cer 30:2	Sphingolipid	Ceramides (Cer)	-2.55514	0.00116512	0.564317	0.0682954	0.733049	0.107388	1.299
864.574	15.42	[M+CH3COO]-	*PC 38:6	Glycerophospholipid	Glycerophosphocholines (PC)	-2.31327	0.0370135	0.765427	0.187046	1.10277	1.49175e-05	1.44072
866.598	19.21	[M+Na]+	*PC O-42:8	Glycerophospholipid	Glycerophosphocholines (PC)	-4.74266	0.0330078	1.08175	0.00262976	1.48385	0.20602	1.37172
867.52	13.47	[M-H]-	PG 44:11	Glycerophospholipid	Glycerophosphoglycerols (PG)	1.77633	0.678467	0.917884	0.0460703	0.526227	0.123758	0.573304
892.607	16.8	[M-H]-	PS 44:5	Glycerophospholipid	Glycerophosphoserines (PS)	-0.458208	0.000382738	0.601071	0.577748	0.999781	0.00475813	1.66333
900.562	13.84	[M+NH4]+	PI 38:6	Glycerophospholipid	Glycerophosphoinositols (PI)	1.99876	0.966899	1.1117	0.00682602	0.783363	0.01446	0.704656
903.509	17.83	[M-H]-	PI 40:9	Glycerophospholipid	Glycerophosphoinositols (PI)	4.09516	0.212754	0.804774	0.227968	1.15266	0.00475813	1.43228
908.564	15.87	[M+HCOO]-	Hex2Cer 32:2	Sphingolipid	Ceramides (Cer)	4.72	0.0120909	0.817094	0.000443159	1.27305	4.97444e-08	1.55802
914.591	13.83	[M-H]-	*PS 46:8	Glycerophospholipid	Glycerophosphoserines (PS)	-0.283186	0.000975912	0.652993	0.294506	0.93901	0.0161974	1.43801
938.591	13.49	[M+Cl]-	Hex2Cer 36:2	Sphingolipid	Ceramides (Cer)	-0.275945	0.335344	0.580308	0.384264	0.904306	0.00484299	1.55832
1027.83	11.24	[M+CH3COO]-	TG O-62:10	Glycerolipid	Triacylglycerols	-1.58489	0.00926762	1.36336	0.23501	1.07052	0.0980349	0.785212
1129.64	6.67	[M+H]+	GM3 30:1	Sphingolipid	Sphingolipids	-2.35826	0.0147101	0.650764	0.00091699	0.556403	0.547826	0.855
“*”represent metabolites which have been identified by LC-MS2; others have been identified by isotope pattern. The highlighted ones were significant (q < 0.1); Fold change > 1.5: up-regulated metabolites; Fold change < 0.67: down-regulated metabolites. Abbreviation: NCA, Normal Coronary Artery; primary sCAD, primary stable Coronary Artery Disease; ACS, Acute Coronary Syndrome; FA, Fatty acyl; ACa…

## Sheet: S8
Table S8 ACS-specific species identified by metagenomics.
		Primary sCAD vs. NCA		ACS vs. NCA		ACS vs. Primary sCAD
species	SGB	Fold Change	q value	Fold Change	q value	Fold Change	q value
Bifidobacterium bifidum	t__SGB17256	2.26636	0.540541	6.68621	0.000452603	2.9502	0.0385451
Bifidobacterium longum	t__SGB17248	1.51405	0.888308	4.80796	4.79685e-05	3.17555	0.000108493
Candidatus Nanosynsacchari sp TM7 ANC 38 39 G1 1	t__SGB19882	1.20538	0.696965	5.07822	0.0102423	4.21295	0.075616
Clostridium butyricum		0.661869	0.365098	7.38987	0.01506	11.1652	1.82202e-05
	t__SGB4037	0.663525	0.441817	7.40791	0.0114563	11.1645	1.98995e-05
	t__SGB6170	0	0.541294	0.176823	0.541751	/	0.58522
Clostridium SGB6179	t__SGB6179	0.835945	0.936694	0.247382	0.0214787	0.295931	0.0576132
Desulfovibrio SGB5076	t__SGB5076	0.570484	0.739072	0.321186	0.0114072	0.563007	0.0871227
Eggerthella lenta	t__SGB14809	0.623298	0.416109	1.69828	0.0325019	2.72467	5.20076e-05
GGB3828 SGB5197	t__SGB5197	1.53097	0.799949	0.495499	0.00238488	0.32365	0.0187455
GGB79998 SGB48024	t__SGB48024	1.03571	0.786014	0.183665	0.0102423	0.177332	0.00469055
Lacrimispora amygdalina	t__SGB4716	1.23549	0.540541	0.784539	0.0889719	0.635004	0.00374788
Mogibacterium diversum	t__SGB3922_group	2.36935	0.837295	6.09641	0.00238488	2.57303	0.00212578
Streptococcus anginosus	t__SGB8028_group	0.299053	0.679929	1.1403	0.000123145	3.81304	1.82202e-05
Streptococcus constellatus	t__SGB8026	0.0881643	0.540541	15.5886	0.0165449	176.813	0.00956513
Streptococcus gordonii	t__SGB8053	0.540736	0.540541	1.52029	4.79685e-05	2.81153	0.00462373
Streptococcus oralis	t__SGB8130	1.30832	0.540541	4.10069	0.00168739	3.13433	0.0497509
Streptococcus vestibularis	t__SGB8003	1.05843	0.881705	20.1243	0.000523523	19.0134	0.000575927
q < 0.1

## Sheet: S9
Table S9 ACS-specific metagenomic pathways identified by HUMAnN3 analysis.
	Primary sCAD vs. NCA		ACS vs. NCA		ACS vs. Primary sCAD
Pathways	Fold Change	q value	Fold Change	q value	Fold Change	q value
FASYN-INITIAL-PWY: superpathway of fatty acid biosynthesis initiation (E. coli)	1.77154	0.771638	4.25571	2.2445e-08	2.40227	4.30237e-06
P124-PWY: Bifidobacterium shunt	1.169	0.556557	2.33595	7.07576e-05	1.99824	8.08765e-06
P125-PWY: superpathway of (R,R)-butanediol biosynthesis	0.681631	0.941414	1.61997	0.000469379	2.37661	0.0016712
P185-PWY: formaldehyde assimilation III (dihydroxyacetone cycle)	1.026	0.691224	1.59044	0.00235278	1.55014	0.00136158
P621-PWY: nylon-6 oligomer degradation	1.17611	0.875278	3.0525	0.000113267	2.59541	0.00136158
PWY-5180: toluene degradation I (aerobic) (via o-cresol)	0.905307	0.988876	1.66661	0.00397619	1.84093	0.0114547
PWY-5415: catechol degradation I (meta-cleavage pathway)	1.26335	0.825936	3.47316	0.000217001	2.74918	0.00289862
PWY-5464: superpathway of cytosolic glycolysis (plants), pyruvate dehydrogenase and TCA cycle	0.814826	0.802355	1.6385	0.0143864	2.01086	0.0098887
PWY-5724: superpathway of atrazine degradation	1.73386	0.538452	5.03164	0.00521385	2.90199	0.177053
PWY-5910: superpathway of geranylgeranyldiphosphate biosynthesis I (via mevalonate)	0.719439	0.941414	2.16251	3.18272e-07	3.00583	4.44428e-06
PWY-5981: CDP-diacylglycerol biosynthesis III	1.27389	0.538452	2.12838	3.63914e-07	1.67078	0.00136158
PWY-5994: palmitate biosynthesis (type I fatty acid synthase)	1.47349	0.939575	3.0488	9.46717e-06	2.0691	3.60951e-05
PWY-622: starch biosynthesis	1.3292	0.941414	2.5641	5.55444e-08	1.92906	2.50293e-06
PWY-6318: L-phenylalanine degradation IV (mammalian, via side chain)	1.07459	0.974524	1.61286	0.0419703	1.5009	0.121366
PWY-6518: bile acids epimerization	0.726212	0.538452	2.47762	0.0143379	3.4117	0.000906719
PWY-7117: C4 photosynthetic carbon assimilation cycle, PEPCK type	1.09258	0.715043	1.7011	5.04123e-09	1.55696	4.30237e-06
PWY-7209: superpathway of pyrimidine ribonucleosides degradation	1.0032	0.547668	1.70127	3.40731e-05	1.69585	0.00476832
PWY-7391: isoprene biosynthesis II (engineered)	0.410753	0.670853	5.11816	0.0192544	12.4604	0.0146082
PWY-7396: butanol and isobutanol biosynthesis (engineered)	1.18555	0.414099	2.28478	0.00103594	1.92718	0.193046
PWY-7399: methylphosphonate degradation II	0.695133	0.839541	1.83002	0.0116022	2.63263	0.00952864
PWY-7723: bacterial bioluminescence	0.912223	0.893268	1.74489	0.00131556	1.91278	0.00175936
PWY-822: fructan biosynthesis	0.743701	0.556557	2.40088	0.00975094	3.22829	0.00121938
PWY-922: mevalonate pathway I (eukaryotes and bacteria)	0.682857	0.941414	2.15082	2.89529e-07	3.14973	4.30237e-06
PWY3O-4107: NAD salvage pathway V (PNC V cycle)	1.03965	0.897144	2.22624	3.84121e-07	2.14134	1.19839e-05
PWY66-367: ketogenesis	1.38083	0.59938	2.37612	0.00025807	1.72079	0.015735
PYRIDNUCSAL-PWY: NAD salvage pathway I (PNC VI cycle)	1.02536	0.905454	1.96689	5.46382e-07	1.91824	1.42844e-05
RUMP-PWY: formaldehyde oxidation I	0.492012	0.396461	1.63313	0.0319165	3.31928	0.000496256
q < 0.1

## Sheet: S10
Table S10 ACS-specific metabolites identified by metabolomics.
NO	Metabolite	Classification	Average in NCA	Average in primary sCAD	Average in ACS	primary sCAD vs. NCA		ACS vs. NCA		ACS vs. primary sCAD
						q value	Fold Change	q value	Fold Change	q value	Fold Change
Polar_3	#2-Hydroxybutyrate	Organic acid	446147	395048	681750	0.723854	0.885465	0.0458688	1.52808	0.0244861	1.72574
Polar_4	*Dihydrouracil	Pyrimidine derivatives	18373.8	20432.1	25755.3	0.590662	1.11202	4.83978e-06	1.40174	0.00382753	1.26053
Polar_5	#Succinate	Organic acid	89388.7	101703	125503	0.723854	1.13776	5.44394e-05	1.40401	0.00660131	1.23401
Polar_8	Tyramine	Phenethylamines	6.43276e+06	6.34156e+06	7.17161e+06	0.657158	0.985823	0.0668287	1.11486	0.0897431	1.13089
Polar_13	*Threonate	Carbohydrates	110589	126228	202064	0.977216	1.14142	0.000286777	1.82717	0.00399828	1.60079
Polar_14	#Salicylic acid	Benzoic acids and derivatives	161315	161686	1.30782e+06	0.82256	1.0023	0.00412059	8.10722	0.00399828	8.08862
Polar_16	#Lysine	Amino acids and derivatives	132665	130535	108644	0.670062	0.983949	7.99861e-05	0.818938	0.0244861	0.832297
Polar_18	*Protocatechuatealdehyde	Phenylacetaldehydes	21256.5	15498.2	9896	0.115533	0.729105	3.7603e-06	0.465552	0.00660131	0.638525
Polar_23	Rhamnono-1,4-lactone	Carbohydrates	193603	186896	226563	0.504952	0.96536	0.0561591	1.17025	0.0143395	1.21224
Polar_24	*2-Hydroxyphenylpropanoate	Phenylpropanoic acids	49658.1	50426.8	63712.8	0.82256	1.01548	0.0207608	1.28303	0.0523962	1.26347
Polar_25	#Phenylalanine	Amino acids and derivatives	1.15032e+07	1.1257e+07	1.27626e+07	0.590662	0.978604	0.0772662	1.10948	0.0741698	1.13374
Polar_33	#Glucose	Carbohydrates	527582	507837	610350	0.670062	0.962576	0.0639846	1.15688	0.014634	1.20186
Polar_34	4-Oxalocrotonate	Organic acid	6933.73	7217.22	11279.3	0.989419	1.04089	0.0421888	1.62673	0.0741698	1.56283
Polar_36	*Sorbitol	Carbohydrates	24827.9	23206.6	52202	0.731459	0.934699	4.83978e-06	2.10255	0.00021129	2.24945
Polar_38	Pyridoxine	Pyridoxines	12279.5	12130	13827.7	0.714524	0.987824	0.0244134	1.12607	0.0601757	1.13995
Polar_39	*Dopaquinone	Amino acids and derivatives	64955.1	79282.8	339571	0.580487	1.22058	1.30946e-05	5.22779	0.00143198	4.28304
Polar_42	N-Acetyl-L-phenylalanine	Amino acids and derivatives	3679.58	3617.82	4422.65	0.723854	0.983213	0.0106151	1.20194	0.0104143	1.22246
Polar_45	#Pantothenate	Polyols	86340.3	84182.8	106614	0.82256	0.975013	0.00203876	1.23481	0.00607498	1.26646
Polar_48	Chorismate	Organic acid	1265.91	903.993	2184.33	0.199495	0.714103	0.0505673	1.72549	0.00124738	2.41631
Polar_50	Glucose 6-phosphate	Carbohydrates	10895.7	9676.41	17649.2	0.506267	0.888092	0.00241572	1.61983	0.000365918	1.82394
Polar_54	7,8-Dihydroxykynurenate	Amino acids and derivatives	17724.3	16508.4	21657.1	0.82256	0.931397	0.0421888	1.22189	0.0227686	1.31189
Polar_55	6-Phospho-2-dehydro-D-gluconate	Carbohydrates	4086.5	5388.23	13359	0.973812	1.31855	1.2167e-08	3.26905	2.25751e-06	2.47928
Polar_57	Vitamin A	Retinoids	18875.4	18998.3	14676.7	0.973812	1.00651	0.0393272	0.777556	0.0523962	0.772524
Polar_59	Clopidogrel Carboxylic Acid	-	481285	250524	2.11992e+06	0.122451	0.520533	3.17397e-06	4.40472	0.00583028	8.46195
Polar_60	LTA4	Fatty Acids	941.951	929.104	1771.53	0.82256	0.986361	0.0321918	1.8807	0.0238386	1.90671
Polar_63	Galactinol	Carbohydrates	89889.6	84505.9	137273	0.973812	0.940107	8.94925e-05	1.52713	4.49584e-05	1.62442
Lipid_5	MG O-12:5	Monoacylglycerols	2904.19	6294.87	9739.28	0.176127	2.16751	3.16256e-07	3.35353	0.00394344	1.54718
Lipid_12	*FA 20:1	Fatty acids	306.906	416.293	229.02	0.188554	1.35642	0.0165067	0.746224	0.000507537	0.550142
Lipid_17	*NAE 18:2	N-acyl ethanolamines (NAE)	288.931	385.778	222.317	0.676416	1.33519	0.0177442	0.769447	0.0160629	0.576281
Lipid_18	*FA 22:0	Fatty acids	12173	10267.6	7747.2	0.343572	0.843471	0.000732776	0.636425	0.00606515	0.754531
Lipid_36	ACar 14:1	Acyl carnitines (CAR)	230.005	286.773	184.108	0.41971	1.24681	0.0472817	0.800451	0.00721803	0.641999
Lipid_54	*PC-O 16:0	Lyso-glycerophospholipids	11382.5	13924.4	9950.35	0.41971	1.22332	0.0198894	0.874177	0.00484299	0.714596
Lipid_57	DG O-30:10	Diacylglycerols	12129	13741.5	6490.05	0.919568	1.13295	4.95217e-08	0.535086	1.16298e-06	0.472295
Lipid_58	DG O-30:9	Diacylglycerols	8401.52	8485.43	5518.49	0.919568	1.00999	0.00324548	0.656845	0.00202538	0.650349
Lipid_69	DG O-32:7	Diacylglycerols	1324.8	1317.84	1829.96	0.41868	0.994749	0.000459473	1.38131	0.000292732	1.3886
Lipid_72	DG O-30:12	Diacylglycerols	2165.1	2188.75	924.018	0.68712	1.01092	2.0927e-08	0.426778	4.61623e-06	0.422167
Lipid_73	DG O-30:0	Diacylglycerols	6992.96	10940.7	5019.7	0.213588	1.56453	0.0388388	0.717823	0.00212295	0.458811
Lipid_77	DG O-32:12	Diacylglycerols	754.981	785.166	433.507	0.644251	1.03998	4.03047e-05	0.574196	0.00128911	0.552122
Lipid_78	DG O-32:1	Diacylglycerols	258342	303691	206979	0.122533	1.17554	0.00521893	0.801183	5.75252e-05	0.681547
Lipid_79	*LPI 18:2	Lyso-glycerophospholipids	20384.9	22346.2	17462.7	0.625516	1.09621	0.0491741	0.856651	0.017127	0.781465
Lipid_82	TG 30:0	Triacylglycerols	1630.51	2177.65	3175.01	0.355302	1.33556	0.0472817	1.94725	0.013233	1.458
Lipid_84	DG O-36:5	Diacylglycerols	18062.7	19629.8	14278.1	0.594339	1.08676	0.00802827	0.790474	0.0836318	0.727368
Lipid_85	TG 32:7	Triacylglycerols	1326.52	1626.92	1004.43	0.216962	1.22646	0.00405549	0.757191	0.000192221	0.617379
Lipid_86	DG 36:5	Diacylglycerols	52838.6	56435.7	72352.7	0.955559	1.06808	0.00186875	1.36931	0.00290379	1.28204
Lipid_91	PA 34:8	Glycerophosphates (PA)	3408.85	4263.46	4915.48	0.946101	1.2507	0.0119256	1.44198	0.057517	1.15293
Lipid_95	SM 32:0	Sphingomyelins (SM)	59140	52447.4	35943.8	0.965182	0.886834	0.00190153	0.607775	0.00134106	0.685331
Lipid_107	*SM 34:1	Sphingomyelins (SM)	16328.5	14047.7	10332.4	0.110655	0.860318	8.62792e-05	0.632781	0.0422058	0.73552
Lipid_108	*PC 28:0	Glycerophosphocholines (PC)	4215.19	4147.97	2137.76	0.555603	0.984052	0.00039764	0.507156	0.0068302	0.515375
Lipid_115	PC O-34:10	Glycerophosphocholines (PC)	3789.18	4394.12	2821.1	0.37298	1.15965	0.000365677	0.744513	0.000120134	0.642017
Lipid_116	TG 46:11	Triacylglycerols	443306	445658	323633	0.915914	1.0053	0.00298252	0.730044	0.00212295	0.726192
Lipid_131	SM 40:2	Sphingomyelins (SM)	164468	174181	109126	0.955559	1.05906	0.00975384	0.663513	0.0185799	0.626511
Lipid_140	PI 34:2	Glycerophosphoinositols (PI)	132772	158762	107460	0.105448	1.19574	0.00975384	0.809356	9.83601e-05	0.676864
Lipid_141	PI 34:1	Glycerophosphoinositols (PI)	75534.7	79597.1	57418.7	0.924177	1.05378	0.00240152	0.760164	0.00721803	0.721367
Lipid_144	*PC 40:2	Glycerophosphocholines (PC)	122350	121495	71688.6	0.959142	0.993015	0.00223689	0.585931	0.00160285	0.590053
Lipid_154	PI 38:6	Glycerophosphoinositols (PI)	34584.5	38447.4	27092.2	0.966899	1.1117	0.00682602	0.783363	0.01446	0.704656
“*”represent metabolites which have been identified by LC-MS2; "#" represents the metabolite identified by comparison with standard substances. q < 0.1

[truncated: 3 more sheets: S11, S12, S13]
